# Supplementary material for: Proteomics-based identification and validation of novel plasma biomarkers phospholipid transfer protein and mannan-binding lectin serine protease-1 in age-related macular degeneration
Source: Sci Rep. 2016 Sep 8;6:32548. doi: 10.1038/srep32548 (PMC5015054; doi:10.1038/srep32548)
Supplement: Supplementary Table 1 [file srep32548-s1.xls]

## Sheet: Sheet1
Supplementary Table 1. List of identified Healthy control peptides
1) Results were obtained by 4-dimensional separation followed by shotgun LC-MS/MS and subsequent parsimonious protein assembly.
2) Entry number, group probability, accesion number, protein probability, percent coverage, the number of unique peptides, the number of total spectra, description (protein name), proein length, precursor ion charge, peptide sequence.
entry no.	group probability	Accession Number	protein probability	percent coverage	num unique peps	tot indep spectra	description	protein length	precursor ion charge	peptide sequence
1	1	A0M8Q6,P0CF74,P0CG05,P0CG06	1	32.1	4	31	sp A0M8Q6 LAC7_HUMAN Ig lambda-7 chain C region OS=Homo sapiens GN=IGLC7 PE=1 SV=2,sp P0CF74 LAC6_HUMAN Ig lambda-6 chain C region OS=Homo sapiens GN=IGLC6 PE=4 SV=1,sp P0CG05 LAC2_HUMAN Ig lambda-2 chain C regions OS=Homo sapiens GN=IGLC2 PE=1 SV=1,sp P0CG06 LAC3_HUMAN Ig lambda-3 chain C regions OS=Homo sapiens GN=IGLC3 PE=1 SV=1	108;;;	1	AAPSVTLFPPSSEELQANK
									2	AAPSVTLFPPSSEELQANK
									2	YAASSYLSLTPEQWK
									1	YAASSYLSLTPEQWK
2	1	A6NCP9,P02753,Q5VY30	1	56.3	15	48	tr A6NCP9 A6NCP9_HUMAN Retinol binding protein 4, plasma, isoform CRA_b OS=Homo sapiens GN=RBP4 PE=3 SV=2,sp P02753 RET4_HUMAN Retinol-binding protein 4 OS=Homo sapiens GN=RBP4 PE=1 SV=3,tr Q5VY30 Q5VY30_HUMAN Retinol binding protein 4, plasma OS=Homo sapiens GN=RBP4 PE=2 SV=1	203;;	2	GNDDHWIVDTDYDTYAVQYSCR
									2	LLNLDGTCADSYSFVFSR
									2	LLNNWDVCADM[147]VGTFTDTEDPAK
									3	KDPEGLFLQDNIVAEFSVDETGQM[147]SATAK
									3	KDPEGLFLQDNIVAEFSVDETGQMSATAK
									2	FSGTWYAMAK
									2	FSGTWYAM[147]AK
									2	YWGVASFLQK
									2	FSVDETGQM[147]SATAK
									2	FSVDETGQMSATAK
									2	WGVASFLQK
									3	GNDDHWIVDTDYDTYAVQYSCR
									2	KDPEGLFLQDNIVAE
									2	GNDDHWIVDTDYDTYAVQY
									1	YWGVASFLQK
3	1	B2R4C5,P61626	1	23.6	3	9	tr B2R4C5 B2R4C5_HUMAN Lysozyme C OS=Homo sapiens GN=LYZ PE=2 SV=1,sp P61626 LYSC_HUMAN Lysozyme C OS=Homo sapiens GN=LYZ PE=1 SV=1	151;	3	TPGAVNACHLSCSALLQDNIADAVACAK
									3	YWCNDGKTPGAVNACHLSCSALLQDNIADAVACAK
									2	TPGAVNACHLSCSALLQDNIADAVACAK
4	1	B4E1I8,P02750	1	18.2	4	15	tr B4E1I8 B4E1I8_HUMAN Uncharacterized protein OS=Homo sapiens GN=LRG1 PE=2 SV=1,sp P02750 A2GL_HUMAN Leucine-rich alpha-2-glycoprotein OS=Homo sapiens GN=LRG1 PE=1 SV=2	336;	3	LQELHLSSNGLESLSPEFLRPVPQLR
									2	TLDLGENQLETLPPDLLR
									2	LQELHLSSNGLESLSPEFLRPVPQLR
									2	ENQLEVLEVSWLHGLK
5	1	B4E2Z0,Q14515	1	16.1	5	5	tr B4E2Z0 B4E2Z0_HUMAN Uncharacterized protein OS=Homo sapiens GN=SPARCL1 PE=2 SV=1,sp Q14515 SPRL1_HUMAN SPARC-like protein 1 OS=Homo sapiens GN=SPARCL1 PE=1 SV=2	548;	2	HSASDDYFIPSQAFLEAER
									2	NILMQLYEANSEHAGYLNEK
									3	EPGEVGTHNDNQERKTELPR
									2	NILM[147]QLYEANSEHAGYLNEK
									3	KLSENTDFLAPGVSSFTDSNQQESITKR
6	1	C9IZD4,O75882	1	9.8	9	24	tr C9IZD4 C9IZD4_HUMAN Uncharacterized protein OS=Homo sapiens GN=ATRN PE=4 SV=1,sp O75882 ATRN_HUMAN Attractin OS=Homo sapiens GN=ATRN PE=1 SV=2	1294;	2	LTGSSGFVTDGPGNYK
									2	LTGSSGFVTDGPGNYKYK
									2	TACGDCTSGSSECMWCSNMK
									2	HCETCISGFYGDPTNGGK
									2	CFSSDFMAYDIACDR
									2	EQYAVVGHSAHIVTLK
									3	CNPGTGQCVCPAGWVGEQCQHCGGR
									2	NHNALLASLTTQK
									3	HCETCISGFYGDPTNGGK
7	1	C9J9G1,Q96IY4	1	37.2	10	30	tr C9J9G1 C9J9G1_HUMAN Uncharacterized protein OS=Homo sapiens GN=CPB2 PE=4 SV=1,sp Q96IY4 CBPB2_HUMAN Carboxypeptidase B2 OS=Homo sapiens GN=CPB2 PE=1 SV=2	366;	2	HWCEEGASSSSCSETYCGLYPESEPEVK
									2	IHIGSSFEKYPLYVLK
									2	SFYANNHCIGTDLNR
									2	YANNHCIGTDLNR
									2	AYISM[147]HSYSQHIVFPYSYTR
									2	NAIWIDCGIHAR
									3	AYISM[147]HSYSQHIVFPYSYTR
									2	SKDHEELSLVASEAVR
									3	YTHGHGSETLYLAPGGGDDWIYDLGIK
									3	SFYANNHCIGTDLNR
8	1	C9JV77,F5H0Q5,P02765	1	59.4	39	606	tr C9JV77 C9JV77_HUMAN Uncharacterized protein OS=Homo sapiens GN=AHSG PE=4 SV=1,tr F5H0Q5 F5H0Q5_HUMAN Uncharacterized protein OS=Homo sapiens GN=AHSG PE=4 SV=1,sp P02765 FETUA_HUMAN Alpha-2-HS-glycoprotein OS=Homo sapiens GN=AHSG PE=1 SV=1	375;;	1	EHAVEGDCDFQLLK
									2	AALVAIDYINQNLPWGYK
									2	AQLVPLPPSTYVEFTVSGTDCVAK
									2	EAALVAIDYINQNLPWGYK
									2	EHAVEGDCDFQLLK
									2	EHAVEGDCDFQLLKLDGK
									2	HTFMGVVSLGSPSGEVSHP
									2	HTFMGVVSLGSPSGEVSHPR
									2	HTFM[147]GVVSLGSPSGEVSHPR
									2	HTLNQIDEVKVWPQQPSGEL
									2	KEHAVEGDCDFQLLK
									2	IDTLETTCHVLDPTPVAR
									2	IEIDTLETTCHVLDPTPVAR
									2	LPPAGSPPDSHVLLAAPPGHQLHR
									2	LVAIDYINQNLPWGYK
									2	PLPPSTYVEFTVSGTDCVAK
									2	QLKEHAVEGDCDFQLLK
									2	TVVQPSVGAAAGPVVPPCPGR
									2	VAIDYINQNLPWGYK
									3	APPSPPLGAPGLPPAGSPPDSHVLLAAPPGHQLHR
									3	HTFMGVVSLGSPSGEVSHPR
									3	HTFM[147]GVVSLGSPSGEVSHPR
									3	PDAPPSPPLGAPGLPPAGSPPDSHVLLAAPPGHQLHR
									3	TVVQPSVGAAAGPVVPPCPGR
									3	QLKEHAVEGDCDFQLLK
									2	HTLNQIDEVK
									2	HTFMGVVSLGSPSGEVSHPRK
									3	PPAGSPPDSHVLLAAPPGHQLHR
									2	CNLLAEKQYGFCK
									2	IDYINQNLPWGYK
									2	HAVEGDCDFQLLK
									2	GSPPDSHVLLAAPPGHQLHR
									3	AQLVPLPPSTYVEFTVSGTDCVAK
									2	FMGVVSLGSPSGEVSHPR
									2	VVQPSVGAAAGPVVPPCPGR
									2	M[147]GVVSLGSPSGEVSHPR
									2	AALAAFNAQNNGSNFQLEEISR
									2	PSGEVSHPR
									2	MGVVSLGSPSGEVSHPR
9	1	CAS1_BOVIN	1	24.8	4	5	ALPHA-S1 CASEIN PRECURSOR. - BOS TAURUS (BOVINE).	217	2	HQGLPQEVLNENLLR
									3	HPIKHQGLPQEVLNENLLR
									2	TDAPSFSDIPNPIGSENSEK
									2	FFVAPFPEVFGKEK
10	1	D1MGQ2,P69905	1	42.3	7	18	tr D1MGQ2 D1MGQ2_HUMAN Alpha-2 globin chain OS=Homo sapiens GN=HBA2 PE=3 SV=1,sp P69905 HBA_HUMAN Hemoglobin subunit alpha OS=Homo sapiens GN=HBA1 PE=1 SV=2	145;	2	TYFPHFDLSHGSAQVK
									3	VADALTNAVAHVDDMPNALSALSDLHAHK
									2	VGAHAGEYGAEALER
									1	VGAHAGEYGAEALER
									3	TYFPHFDLSHGSAQVK
									2	PHFDLSHGSAQVK
									3	VADALTNAVAHVDDM[147]PNALSALSDLHAHK
11	1	D6R934,D6RA08,P02746	1	30.6	13	73	tr D6R934 D6R934_HUMAN Uncharacterized protein OS=Homo sapiens GN=C1QB PE=4 SV=1,tr D6RA08 D6RA08_HUMAN Uncharacterized protein OS=Homo sapiens GN=C1QB PE=4 SV=1,sp P02746 C1QB_HUMAN Complement C1q subcomponent subunit B OS=Homo sapiens GN=C1QB PE=1 SV=3	256;;	2	FDHVITNMNNNYEPR
									2	FDHVITNM[147]NNNYEPR
									2	LEQGENVFLQATDK
									2	VPGLYYFTYHASSR
									2	VVTFCDYAYNTFQVTTGGMVLK
									3	PGLYYFTYHASSR
									2	VVTFCDYAYNTFQVTTGGM[147]VLK
									3	VPGLYYFTYHASSR
									3	DQTIRFDHVITNMNNNYEPR
									1	FDHVITNMNNNYEPR
									3	DQTIRFDHVITNM[147]NNNYEPR
									2	DQTIRFDHVITNMNNNYEPR
									2	VPGLYYFTYH
12	1	D6RAR4,Q04756	1	15.3	8	22	tr D6RAR4 D6RAR4_HUMAN Uncharacterized protein OS=Homo sapiens GN=HGFAC PE=3 SV=1,sp Q04756 HGFA_HUMAN Hepatocyte growth factor activator OS=Homo sapiens GN=HGFAC PE=1 SV=1	674;	2	VQLSPDLLATLPEPASPGR
									2	CQIAGWGHLDENVSGYSSSLR
									2	SQFVQPICLPEPGSTFPAGHK
									3	SQFVQPICLPEPGSTFPAGHK
									3	NPDNDERPWCYVVK
									2	NPDNDERPWCYVVK
									2	SVFNPSDHDLVLIR
									1	VANYVDWINDR
13	1	D6REX5,P49908	1	7.1	4	6	tr D6REX5 D6REX5_HUMAN Uncharacterized protein OS=Homo sapiens GN=SEPP1 PE=4 SV=1,sp P49908 SEPP1_HUMAN Selenoprotein P OS=Homo sapiens GN=SEPP1 PE=1 SV=3	316;	2	DMPASEDLQDLQK
									2	DMPASEDLQDLQKK
									2	DM[147]PASEDLQDLQK
									2	CINQLLCK
14	1	D9ZGG2,P04004	1	45	33	202	tr D9ZGG2 D9ZGG2_HUMAN Vitronectin OS=Homo sapiens GN=VTN PE=4 SV=1,sp P04004 VTNC_HUMAN Vitronectin OS=Homo sapiens GN=VTN PE=1 SV=1	486;	1	DWHGVPGQVDAAMAGR
									2	GIPDNVDAALALPAHSYSGR
									2	GNPEQTPVLKPEEEAPAPE
									2	LIRDVWGIEGPIDAAFTR
									2	QVGGPSLTSDLQAQSK
									2	SCCTDYTAECKPQVTR
									2	SIAQYWLGCPAPGH
									2	SIAQYWLGCPAPGHL
									3	CQCDELCSYYQSCCTDYTAECKPQVTR
									3	DWHGVPGQVDAAM[147]AGR
									3	DWHGVPGQVDAAMAGR
									3	KCQCDELCSYYQSCCTDYTAECKPQVTR
									2	DVWGIEGPIDAAFTR
									2	GQYCYELDEK
									2	FEDGVLDPDYPR
									3	SIAQYWLGCPAPGHL
									2	DWHGVPGQVDAAMAGR
									2	IYISGMAPRPSLAK
									2	DWHGVPGQVDAAM[147]AGR
									1	DVWGIEGPIDAAFTR
									1	SIAQYWLGCPAPGHL
									2	IYISGM[147]APRPSLAK
									3	LCSYYQSCCTDYTAECKPQVTR
									2	NVDAALALPAHSYSGR
									2	LCSGKPFDAFTDLK
									2	YISGMAPRPSLAK
									3	GNPEQTPVLKPEEEAPAPEVGASKPEGID
									2	GNPEQTPVLKPEEEAPAPEVGA
									2	AQYWLGCPAPGHL
									2	VGGPSLTSDLQAQSK
									2	GDVFTM[147]PEDEYTVYDDGEEK
									2	GFDGIPDNVDAALALPAHSYSGR
									2	LCSYYQSCCTDYTAECKPQVTR
15	1	E7ES66,P07359	1	2.6	2	2	tr E7ES66 E7ES66_HUMAN Uncharacterized protein OS=Homo sapiens GN=GP1BA PE=4 SV=2,sp P07359 GP1BA_HUMAN Platelet glycoprotein Ib alpha chain OS=Homo sapiens GN=GP1BA PE=1 SV=1	663;	2	GLGELQELYLKGNELK
									2	GLGELQELYLK
16	1	E7EX03,Q96KN2	1	23.3	7	12	tr E7EX03 E7EX03_HUMAN Uncharacterized protein OS=Homo sapiens GN=CNDP1 PE=4 SV=1,sp Q96KN2 CNDP1_HUMAN Beta-Ala-His dipeptidase OS=Homo sapiens GN=CNDP1 PE=1 SV=4	495;	2	VFQYIDLHQDEFVQTLK
									3	YPSLSIHGIEGAFDEPGTK
									2	SVVLIPLGAVDDGEHSQNEK
									2	YPSLSIHGIEGAFDEPGTK
									2	TVFGTEPDMIRDGSTIPIAK
									2	GATDNKGPVLAWINAVSAFR
									2	GDGWLTDPYVLTEVDGK
17	1	E9KL23,P01009	1	12	3	3	tr E9KL23 E9KL23_HUMAN Epididymis secretory sperm binding protein Li 44a OS=Homo sapiens PE=2 SV=1,sp P01009 A1AT_HUMAN Alpha-1-antitrypsin OS=Homo sapiens GN=SERPINA1 PE=1 SV=3	425;	2	DTEEEDFHVDQVTTVK
									2	LYHSEAFTVNFGDTEEAKK
									2	LQHLENELTHDIITK
18	1	E9PF24,O14791	1	14.7	6	10	tr E9PF24 E9PF24_HUMAN Uncharacterized protein OS=Homo sapiens GN=APOL1 PE=4 SV=1,sp O14791 APOL1_HUMAN Apolipoprotein L1 OS=Homo sapiens GN=APOL1 PE=1 SV=5	387;	2	VAQELEEKLNILNNNYK
									2	VTEPISAESGEQVER
									2	WWTQAQAHDLVIK
									2	VNEPSILEMSR
									3	VAQELEEKLNILNNNYK
									2	PISAESGEQVER
19	1	E9PGU3,P35858	1	28.1	15	42	tr E9PGU3 E9PGU3_HUMAN Uncharacterized protein OS=Homo sapiens GN=IGFALS PE=4 SV=1,sp P35858 ALS_HUMAN Insulin-like growth factor-binding protein complex acid labile subunit OS=Homo sapiens GN=IGFALS PE=1 SV=1	654;	2	DLHFLEELQLGHNR
									2	SLALGTFAHTPALASLGLSNNR
									2	TFKDLHFLEELQLGHNR
									2	LWLEGNPWDCGCPLK
									2	LAYLQPALFSGLAELR
									2	LEALPNSLLAPLGR
									2	LAELPADALGPLQR
									2	NLIAAVAPGAFLGLK
									2	SFEGLGQLEVLTLDHNQLQEVK
									2	ALRDFALQNPSAVPR
									1	LEALPNSLLAPLGR
									2	TFTPQPPGLER
									2	DFALQNPSAVPR
									2	ANVFVQLPR
									3	ALRDFALQNPSAVPR
20	1	E9PHK0,P05452	1	70.6	12	19	tr E9PHK0 E9PHK0_HUMAN Uncharacterized protein OS=Homo sapiens GN=CLEC3B PE=4 SV=1,sp P05452 TETN_HUMAN Tetranectin OS=Homo sapiens GN=CLEC3B PE=1 SV=3	163;	2	GGTLGTPQTGSENDALYEYLR
									2	NWETEITAQPDGGKTENCAVLSGAANGK
									2	PQTGSENDALYEYLR
									3	IAYKNWETEITAQPDGGKTENCAVLSGAANGK
									3	TEITAQPDGGKTENCAVLSGAANGK
									2	TFHEASEDCISR
									2	SRLDTLAQEVALLKEQQALQTVCLK
									2	LDTLAQEVALLK
									2	CFLAFTQTK
									2	SRLDTLAQEVALLK
									3	NWETEITAQPDGGKTENCAVLSGAANGK
									2	CRDQLPYICQFGIV
21	1	F1T092,P36955	1	30.6	10	42	tr F1T092 F1T092_HUMAN Pigment epithelium-derived factor OS=Homo sapiens GN=SERPINF1 PE=2 SV=1,sp P36955 PEDF_HUMAN Pigment epithelium-derived factor OS=Homo sapiens GN=SERPINF1 PE=1 SV=4	425;	2	ALYYDLISSPDIHGTYK
									2	EIPDEISILLLGVAHFK
									2	KTSLEDFYLDEER
									2	LAAAVSNFGYDLYR
									2	SSTSPTTNVLLSPLSVATALSALSLGAEQR
									2	DTDTGALLFIGK
									2	LDLQEINNWVQAQMK
									2	TSLEDFYLDEER
									1	LAAAVSNFGYDLYR
									2	YGLDSDLSCK
22	1	F2RM36,P00740,Q5FBE1	1	24.8	11	25	tr F2RM36 F2RM36_HUMAN Coagulation factor IX OS=Homo sapiens GN=FIX F9 PE=2 SV=1,sp P00740 FA9_HUMAN Coagulation factor IX OS=Homo sapiens GN=F9 PE=1 SV=2,tr Q5FBE1 Q5FBE1_HUMAN Coagulation factor IX OS=Homo sapiens GN=F9 PE=2 SV=1	469;;	2	VVGGEDAKPGQFPWQVVLNGK
									3	VVGGEDAKPGQFPWQVVLNGK
									2	WIVTAAHCVETGVK
									2	VDAFCGGSIVNEK
									2	FGSGYVSGWGR
									2	SALVLQYLR
									3	ITVVAGEHNIEETEHTEQK
									2	FTIYNNMFCAGFHEGGR
									3	TVVAGEHNIEETEHTEQKR
									2	ITVVAGEHNIEETEHTEQK
									3	VAGEHNIEETEHTEQKR
23	1	O00187	1	11.4	6	7	sp O00187 MASP2_HUMAN Mannan-binding lectin serine protease 2 OS=Homo sapiens GN=MASP2 PE=1 SV=4	698	2	VLATLCGQESTDTER
									2	APGKDTFYSLGSSLDITFR
									2	LASPGFPGEYANDQER
									2	VLATLCGQESTDTERAPGK
									2	NLMYVDIPIVDHQK
									2	TCSALCSGQVFTQR
24	1	O43866	1	37.2	8	12	sp O43866 CD5L_HUMAN CD5 antigen-like OS=Homo sapiens GN=CD5L PE=1 SV=1	353	2	ELGCGAASGTPSGILYEPPAEKEQK
									2	FWGFHDCTHQEDVAVICSG
									2	HQNQWYTVCQTGWSLR
									2	KPIWLSQMSCSGR
									2	ELGCGAASGTPSGILYEPPAEK
									2	GVWGSVCDDNWGEKEDQVVCK
									2	EATLQDCPSGPWGK
									2	GQWGTVCDDGWDIKDVAVLCR
25	1	P00738	1	60.6	39	189	sp P00738 HPT_HUMAN Haptoglobin OS=Homo sapiens GN=HP PE=1 SV=1	413	1	SCAVAEYGVYVK
									2	ADDGCPKPPEIAHGYVEHSVR
									2	GATLINEQWLLTTAK
									2	GVQPILNEHTFCAGMSK
									2	GVQPILNEHTFCAGM[147]SK
									2	PILNEHTFCAGMSK
									2	SPVGVQPILNEHTFCAGMSK
									2	SPVGVQPILNEHTFCAGM[147]SK
									2	YQEDTCYGDAGSAFAVHDLE
									3	AVGDKLPECEADDGCPKPPEIAHGYVEHSVR
									3	AVGDKLPECEAVCGKPK
									3	SPVGVQPILNEHTFCAGMSK
									3	SPVGVQPILNEHTFCAGM[147]SK
									3	VDSGNDVTDIADDGCPKPPEIAHGYVEHSVR
									2	VVLHPNYSQVDIGLIK
									3	LPECEADDGCPKPPEIAHGYVEHSVR
									3	VVLHPNYSQVDIGLIK
									2	SCAVAEYGVYVK
									1	YVMLPVADQDQCIR
									2	AVGDKLPECEAVCGKPK
									2	VTSIQDWVQK
									2	AVGDKLPECEADDGCPKPPEIAHGYVEHSVR
									2	YVMLPVADQDQCIR
									2	DIAPTLTLYVGKK
									3	TDIADDGCPKPPEIAHGYVEHSVR
									2	LRTEGDGVYTLNNEK
									2	VGVQPILNEHTFCAGMSK
									3	PICLPSKDYAEVGR
									2	DIAPTLTLYVGK
									2	LRTEGDGVYTLNDK
									2	PPEIAHGYVEHSVR
									3	DIADDGCPKPPEIAHGYVEHSVR
									2	VMPICLPSKDYAEVGR
									2	SPVGVQPILNEHTF
									2	YQEDTCYGDAGSAFAVHDLEE
									2	VLHPNYSQVDIGLIK
									2	VGVQPILNEHTFCAGM[147]SK
									2	PECEAVCGKPK
									2	TEGDGVYTLNDKK
26	1	P00739	1	52	22	54	sp P00739 HPTR_HUMAN Haptoglobin-related protein OS=Homo sapiens GN=HPR PE=1 SV=2	354	1	SCAVAEYGVYVK
									2	PVADQYDCITHYEGSTCPK
									3	VVLHPNYHQVDIGLIK
									2	VGYVSGWGQSDNFK
									2	YVMLPVADQYDCITHYEGSTCPK
									3	SPVGVQPILNEHTFCVGM[147]SK
									3	SPVGVQPILNEHTFCVGMSK
									2	VVLHPNYHQVDIGLIK
									2	MSDLGAVISLLLWGR
									2	GVQPILNEHTFCVGMSK
27	1	P00746	1	35.2	7	11	sp P00746 CFAD_HUMAN Complement factor D OS=Homo sapiens GN=CFD PE=1 SV=5	258	2	DSCKGDSGGPLVCGGVLEGVVTSGSR
									2	DVAPGTLCDVAGWGIVNHAGR
									2	VDRDVAPGTLCDVAGWGIVNHAGR
									3	VDRDVAPGTLCDVAGWGIVNHAGR
									2	AVPHPDSQPDTIDHDLLLLQLSEK
									2	RPDSLQHVLLPVLDR
									3	RPDSLQHVLLPVLDR
28	1	P00748	1	34.5	16	55	sp P00748 FA12_HUMAN Coagulation factor XII OS=Homo sapiens GN=F12 PE=1 SV=3	626	2	GRPGPQPWCATTPNFDQDQR
									2	LHEAFSPVSYQHDLALLR
									2	TTLSGAPCQPWASEATYR
									2	YASFLQEAQVPFLSLER
									3	GRPGPQPWCATTPNFDQDQR
									3	LHEAFSPVSYQHDLALLR
									2	LCHCPVGYTGAFCDVDTK
									2	VVGGLVALR
									2	NPDNDIRPWCFVLNR
									3	NPDNDIRPWCFVLNR
									3	EQPPSLTRNGPLSCGQR
									3	GGTCVNMPSGPHCLCPQHLTGNHCQK
									1	TTLSGAPCQPWASEATYR
									2	LTLQGIISWGSGCGDR
									2	LQEDADGSCALLSPYVQPVCLPSGAAR
									2	NWGLGGHAFCR
29	1	P01011	1	42.8	39	224	sp P01011 AACT_HUMAN Alpha-1-antichymotrypsin OS=Homo sapiens GN=SERPINA3 PE=1 SV=2	431	1	AVLDVFEEGTEASAATAVK
									1	LYGSEAFATDFQDSAAAK
									2	AKWEMPFDPQDTHQSR
									2	AVLDVFEEGTEASAATAVK
									2	HPNSPLDEENLTQENQDR
									2	IIVPTDTQNIFFM[147]SK
									2	LMIIVPTDTQNIFFMSK
									2	LYGSEAFATDFQDSAAAK
									2	LYGSEAFATDFQDSAAAKK
									2	NSPLDEENLTQENQDR
									2	PNSPLDEENLTQENQDR
									2	RLYGSEAFATDFQDSAAAK
									2	RLYGSEAFATDFQDSAAAKK
									2	SPLDEENLTQENQDR
									2	TSEAEIHQSFQHLLR
									2	WEMPFDPQDTHQSR
									3	RLYGSEAFATDFQDSAAAKK
									2	WEM[147]PFDPQDTHQSR
									3	AKWEMPFDPQDTHQSR
									2	ITLLSALVETR
									2	MEEVEAMLLPETLKR
									2	MEEVEAM[147]LLPETLKR
									3	EQLSLLDRFTEDAKR
									2	ADLSGITGAR
									3	HPNSPLDEENLTQENQDR
									2	EQLSLLDRFTEDAKR
									3	LYGSEAFATDFQDSAAAKK
									2	EIGELYLPKFSISR
									2	EQLSLLDRFTEDAK
									2	IIVPTDTQNIFFMSK
									3	PFDPQDTHQSR
									1	WEMPFDPQDTHQSR
									3	WEMPFDPQDTHQSR
									2	MEEVEAMLLPETLK
									2	DEELSCTVVELK
									3	TSEAEIHQSFQHLLR
									2	EIGELYLPK
									2	FATDFQDSAAAK
									2	GSEAFATDFQDSAAAKK
30	1	P01031	1	29.5	42	88	sp P01031 CO5_HUMAN Complement C5 OS=Homo sapiens GN=C5 PE=1 SV=4	1704	2	MPITYDNGFLFIHTDKPVYTPDQSVK
									2	M[147]VETTAYALLTSLNLK
									2	SPYIDKITHYNYLILSK
									2	TGEAVAEKDSEITFIKK
									3	MPITYDNGFLFIHTDKPVYTPDQSVK
									3	TGEAVAEKDSEITFIKK
									3	RMPITYDNGFLFIHTDKPVYTPDQSVK
									2	MSAVEGICTSESPVIDHQGTK
									2	QLPGGQNPVSYVYLEVVSK
									2	AFTECCVVASQLR
									2	CCYDGACVNNDETCEQR
									2	ELSYYSLEDLNNK
									3	SPYIDKITHYNYLILSK
									2	LNLVATPLFLKPGIPYPIK
									2	TDAPDLPEENQAR
									2	FSDASYQSINIPVTQNMVPSSR
									2	TGEAVAEKDSEITFIK
									2	VFKDVFLEM[147]NIPYSVVR
									2	ALLVGEHLNIIVTPK
									2	MVETTAYALLTSLNLK
									2	DSLDQLVGGVPVTLNAQTIDVNQETSDLDPSK
									2	TSTSEEVCSFYLK
									2	QCTMFYSTSNIK
									3	YKEDFSTTGTAYFEVK
									2	YKEDFSTTGTAYFEVK
									3	FSYSSGHVHLSSENKFQNSAILTIQPK
									2	FQNSAILTIQPK
									2	IDTQDIEASHYR
									2	ALVEGVDQLFTDYQIK
									2	VSITSITVENVFVK
									2	NADYSYSVWK
									3	DSLDQLVGGVPVTLNAQTIDVNQETSDLDPSK
									3	EKFSDASYQSINIPVTQNMVPSSR
									2	EESSSGSSHAVMDISLPTGISANEEDLK
									2	SDLGCGAGGGLNNANVFHLA
									3	M[147]PITYDNGFLFIHTDKPVYTPDQSVK
									1	YKEDFSTTGTAYFEVK
									2	FSDASYQSINIPVTQNM[147]VPSSR
									3	YGGGFYSTQDTINAIEGLTEYSLLVK
									2	VFKDVFLEMNIPYSVVR
									2	ESYSGVTLDPR
									2	VTCTNAELVK
31	1	P01034	1	21.9	3	5	sp P01034 CYTC_HUMAN Cystatin-C OS=Homo sapiens GN=CST3 PE=1 SV=1	149	2	PNLDNCPFHDQPHLK
									2	LVGGPMDASVEEEGVR
									2	PNLDNCPFHDQPHLKR
32	1	P01834	1	80.2	12	61	sp P01834 IGKC_HUMAN Ig kappa chain C region OS=Homo sapiens GN=IGKC PE=1 SV=1	108	2	SGTASVVCLLNNFYPR
									2	TVAAPSVFIFPPSDEQLK
									2	VDNALQSGNSQESVTEQDSK
									2	VDNALQSGNSQESVTEQDSKDSTYSLSSTLTLSK
									2	VYACEVTHQGLSSPVTK
									2	YACEVTHQGLSSPVTK
									3	VDNALQSGNSQESVTEQDSKDSTYSLSSTLTLSK
									3	VYACEVTHQGLSSPVTK
									1	TVAAPSVFIFPPSDEQLK
									3	YACEVTHQGLSSPVTK
									1	SGTASVVCLLNNFYPR
									2	CEVTHQGLSSPVTK
33	1	P01871	1	37.4	21	172	sp P01871 IGHM_HUMAN Ig mu chain C region OS=Homo sapiens GN=IGHM PE=1 SV=3	460	2	FTCTVTHTDLPSPLK
									2	QVGSGVTTDQVQAEAK
									2	STGKPTLYNVSLVMSDTAGTCY
									2	YVTSAPM[147]PEPQAPGR
									3	YAATSQVLLPSKDVMQGTDEHVVCK
									3	YAATSQVLLPSKDVM[147]QGTDEHVVCK
									2	GVALHRPDVYLLPPAR
									2	YVTSAPMPEPQAPGR
									2	YAATSQVLLPSK
									3	FTCTVTHTDLPSPLK
									3	GVALHRPDVYLLPPAR
									2	NVPLPVIAELPPK
									2	GQPLSPEKYVTSAPMPEPQAPGR
									2	VFAIPPSFASIFLTK
									2	LICQATGFSPR
									1	YVTSAPMPEPQAPGR
									1	NVPLPVIAELPPK
									3	YVTSAPMPEPQAPGR
									2	ESDWLGQSMFTCR
									1	VFAIPPSFASIFLTK
									2	STGKPTLYNVSLVMSDTAGTC
34	1	P02647	1	82	73	805	sp P02647 APOA1_HUMAN Apolipoprotein A-I OS=Homo sapiens GN=APOA1 PE=1 SV=1	272	1	DSGRDYVSQFEGSALGK
									1	EQLGPVTQEFWDNLEK
									1	LLDNWDSVTSTFSK
									1	VKDLATVYVDVLK
									2	DSGRDYVSQFEGSALGK
									2	DSGRDYVSQFEGSALGKQLNLK
									2	DYVSQFEGSALGK
									2	DYVSQFEGSALGKQLNLK
									2	EQLGPVTQEFWDNLE
									2	EQLGPVTQEFWDNLEK
									2	EQLGPVTQEFWDNLEKETEGLR
									2	GPVTQEFWDNLEKETEGLR
									2	HFWQQDEPPQSPWDR
									2	KVSFLSALEEYTK
									2	LAEYHAKATEHLSTLSEK
									2	LHELQEKLSPLGEEMR
									2	LLDNWDSVTSTFSK
									2	LLDNWDSVTSTFSKLR
									2	LREQLGPVTQEFWDNLE
									2	LREQLGPVTQEFWDNLEK
									2	LREQLGPVTQEFWDNLEKE
									2	LREQLGPVTQEFWDNLEKETE
									2	QLGPVTQEFWDNLEK
									2	RHFWQQDEPPQSPWDR
									2	VKDLATVYVDVLKDSGR
									2	VSFLSALEEYTK
									2	VSFLSALEEYTKK
									3	AEYHAKATEHLSTLSEK
									3	DSGRDYVSQFEGSALGK
									3	LHELQEKLSPLGEEMRDR
									3	LREQLGPVTQEFWDNLEK
									3	LREQLGPVTQEFWDNLEKETEGLR
									3	QLNLKLLDNWDSVTSTFSK
									3	VKDLATVYVDVLKDSGR
									2	DLATVYVDVLK
									2	THLAPYSDELR
									3	DSGRDYVSQFEGSALGKQLNLK
									2	KWQEEM[147]ELYR
									2	WQEEMELYR
									2	QGLLPVLESFK
									2	VKDLATVYVDVLK
									2	WQEEM[147]ELYR
									2	LHELQEKLSPLGEEMRDR
									2	KWQEEMELYR
									2	THLAPYSDELRQR
									3	LHELQEKLSPLGEEMR
									2	DLATVYVDVLKDSGR
									3	VKDLATVYVDVLK
									2	AKVQPYLDDFQK
									1	VSFLSALEEYTK
									3	EQLGPVTQEFWDNLEKETEGLRQEM[147]SK
									2	ETEGLRQEMSKDLEEVK
									1	DYVSQFEGSALGK
									3	THLAPYSDELRQR
									3	PLRAELQEGAR
									2	VQPYLDDFQK
									2	LGPVTQEFWDNLEK
									1	VKDLATVYVDVLKDSGR
									2	LDNWDSVTSTFSK
									2	AKVQPYLDDFQKK
									2	PVTQEFWDNLEK
									3	LAEYHAKATEHLSTLSEK
									2	VQPYLDDFQKK
									3	THLAPYSDELR
									2	VEPLRAELQEGAR
									2	QLNLKLLDNWDSVTSTFSK
									3	LLDNWDSVTSTFSKLR
									3	DLATVYVDVLKDSGR
									2	LEALKENGGAR
									3	LHELQEKLSPLGEEM[147]RDR
									2	EQLGPVTQEFWDNLEKE
									3	VQPYLDDFQKK
									2	EQLGPVTQEFWDNLEKETE
35	1	P02652	1	57	8	45	sp P02652 APOA2_HUMAN Apolipoprotein A-II OS=Homo sapiens GN=APOA2 PE=1 SV=1	102	2	EPCVESLVSQYFQTVTDYGK
									2	SLVSQYFQTVTDYGK
									3	AGTELVNFLSYFVELGTQPATQ
									3	EPCVESLVSQYFQTVTDYGK
									2	SKEQLTPLIK
									3	EPCVESLVSQYFQTVTDYGKDLMEK
									3	EPCVESLVSQYFQTVTDYGKDLM[147]EK
									2	EPCVESLVSQYFQTVTDYGKDLMEK
36	1	P02655	1	72.3	10	27	sp P02655 APOC2_HUMAN Apolipoprotein C-II OS=Homo sapiens GN=APOC2 PE=1 SV=1	103	2	STAAMSTYTGIFTDQVLSVLKGEE
									2	STAAM[147]STYTGIFTDQVLSVLK
									2	TQQPQQDEMPSPTFLTQVK
									2	TAAQNLYEKTYLPAVDEK
									2	ESLSSYWESAK
									2	TQQPQQDEM[147]PSPTFLTQVK
									2	GTQQPQQDEMPSPTFLTQVK
									1	ESLSSYWESAK
									2	PQQDEMPSPTFLTQVK
									2	STAAMSTYTGIFTDQVLSVLK
37	1	P02743	1	20.6	9	44	sp P02743 SAMP_HUMAN Serum amyloid P-component OS=Homo sapiens GN=APCS PE=1 SV=2	227	2	AYSLFSYNTQGRDNELLVYK
									2	IVLGQEQDSYGGK
									2	IVLGQEQDSYGGKFDR
									2	AYSLFSYNTQGR
									2	VGEYSLYIGR
									3	IVLGQEQDSYGGKFDR
									1	VGEYSLYIGR
									3	AYSLFSYNTQGRDNELLVYK
									3	LGQEQDSYGGKFDR
38	1	P02745	1	24.1	4	4	sp P02745 C1QA_HUMAN Complement C1q subcomponent subunit A OS=Homo sapiens GN=C1QA PE=1 SV=2	250	3	NPPMGGNVVIFDTVITNQEEPYQNHSGR
									2	KGHIYQGSEADSVFSGFLIFPSA
									2	KGHIYQGSEADSVFSGF
									2	PSGPLGAR
39	1	P02747	1	7.3	2	7	sp P02747 C1QC_HUMAN Complement C1q subcomponent subunit C OS=Homo sapiens GN=C1QC PE=1 SV=3	250	2	AVLTNPQGDYDTSTGK
									2	FNAVLTNPQGDYDTSTGK
40	1	P02748	1	36.1	25	88	sp P02748 CO9_HUMAN Complement component C9 OS=Homo sapiens GN=C9 PE=1 SV=2	569	2	DAEDDCGNDFQCSTGR
									2	PTEPCEDAEDDCGNDFQCSTGR
									2	QCVPTEPCEDAEDDCGNDFQCSTGR
									2	TEHYEEQIEAFK
									3	CLCACPFKFEGIACEISK
									3	CNGDNDCGDFSDEDDCESEPRPPCR
									3	FTPTETNKAEQCCEETASSISLHGK
									3	LRCNGDNDCGDFSDEDDCESEPRPPCR
									3	RQCVPTEPCEDAEDDCGNDFQCSTGR
									2	AIEDYINEFSVRK
									2	CHTCQNGGTVILMDGK
									2	RPWNVASLIYETK
									3	AEQCCEETASSISLHGK
									2	CLCACPFKFEGIACEISK
									2	NRDVVLTTTFVDDIK
									2	TSNFNAAISLK
									2	LSPIYNLVPVK
									2	SIEVFGQFNGKR
									3	QCVPTEPCEDAEDDCGNDFQCSTGR
									2	SIEVFGQFNGK
									2	AEQCCEETASSISLHGK
									1	AIEDYINEFSVR
									2	AIEDYINEFSVR
									3	PTETNKAEQCCEETASSISLHGK
									2	RPWNVASLIYETKGEK
41	1	P02749	1	63.2	51	595	sp P02749 APOH_HUMAN Beta-2-glycoprotein 1 OS=Homo sapiens GN=APOH PE=1 SV=3	351	2	ATFGCHDGYSLDGPEEIECTK
									2	CPFPSRPDNGFVNYP
									2	CPFPSRPDNGFVNYPAKP
									2	CPFPSRPDNGFVNYPAKPTLY
									2	CSYTEDAQCIDGTIEVPK
									2	FKNGMLHGDKVSFFCK
									2	FKNGM[147]LHGDKVSFFCK
									2	FSCNTGFYLNGADSAK
									2	GCHDGYSLDGPEEIECTK
									2	KCSYTEDAQCIDGTIEVPK
									2	KFICPLTGLWPINTLK
									2	PGEEITYSCKPGYVSR
									2	TCPKPDDLPFSTVVPLK
									2	TFYEPGEEITYSCKPGYVSR
									2	WSPELPVCAPIICPPPSIPTFATLR
									2	YEPGEEITYSCKPGYVSR
									3	CPFPSRPDNGFVNYPAKPTLY
									3	CPFPSRPDNGFVNYPAKPTLYYK
									3	CTEEGKWSPELPVCAPIICPPPSIPTFATLR
									3	DKATFGCHDGYSLDGPEEIECTK
									3	EGKWSPELPVCAPIICPPPSIPTFATLR
									2	FICPLTGLWPINTLK
									2	YTTFEYPNTISFSCNTGFYLNGADSAK
									2	VCPFAGILENGAVR
									3	TFYEPGEEITYSCKPGYVSR
									2	CPFPSRPDNGFVNYPAKPTLYYK
									3	TCPKPDDLPFSTVVPLK
									3	WSPELPVCAPIICPPPSIPTFATLR
									2	NGM[147]LHGDKVSFFCK
									2	DKATFGCHDGYSLDGPEEIECTK
									2	CTEEGKWSPELPVCAPIICPPPSIPTFATLR
									3	FKNGM[147]LHGDKVSFFCK
									3	ATFGCHDGYSLDGPEEIECTK
									1	TCPKPDDLPFSTVVPLK
									2	NGMLHGDKVSFFCK
									2	ATFGCHDGYSLDGPEEIE
									3	KCSYTEDAQCIDGTIEVPK
									1	VCPFAGILENGAVR
									3	NGM[147]LHGDKVSFFCK
									3	FKNGMLHGDKVSFFCK
									1	FICPLTGLWPINTLK
									3	PGEEITYSCKPGYVSR
									2	TFYEPGEEITYSCKPG
									1	NGMLHGDKVSFFCK
									2	EEITYSCKPGYVSR
									2	CPFPSRPDNGFVN
									2	GYSLDGPEEIECTK
									2	CPFPSRPDNGFVNYPAKPT
									2	CFKEHSSLAFWK
									2	PFAGILENGAVR
									2	EPGEEITYSCKPGYVSR
42	1	P02763	1	48.3	20	225	sp P02763 A1AG1_HUMAN Alpha-1-acid glycoprotein 1 OS=Homo sapiens GN=ORM1 PE=1 SV=1	205	1	YVGGQEHFAHLLILR
									2	EQLGEFYEALDCLR
									2	YVGGQEHFAHLLILR
									3	GGQEHFAHLLILR
									3	TYM[147]LAFDVNDEKNWGLSVYADKPETTK
									3	VGGQEHFAHLLILR
									3	YVGGQEHFAHLLILR
									2	NWGLSVYADKPETTK
									2	WFYIASAFR
									2	QDQCIYNTTYLNVQR
									2	TEDTIFLR
									1	EQLGEFYEALDCLR
									1	TEDTIFLR
									2	TYMLAFDVNDEKNWGLSVYADKPETTK
									2	SDVVYTDWK
									1	WFYIASAFR
									3	GQEHFAHLLILR
									2	TYMLAFDVNDEK
									2	GGQEHFAHLLILR
									2	FAHLLILR
43	1	P02775	1	22.7	2	11	sp P02775 CXCL7_HUMAN Platelet basic protein OS=Homo sapiens GN=PPBP PE=1 SV=3	131	2	GKEESLDSDLYAELR
									2	GTHCNQVEVIATLK
44	1	P04180	1	15.2	6	11	sp P04180 LCAT_HUMAN Phosphatidylcholine-sterol acyltransferase OS=Homo sapiens GN=LCAT PE=1 SV=1	448	3	TYIYDHGFPYTDPVGVLYEDGDDTVATR
									2	LDKPDVVNWMCYR
									2	ITTTSPWMFPSR
									2	SSGLVSNAPGVQIR
									2	ITTTSPWM[147]FPSR
									2	PVGVLYEDGDDTVATR
45	1	P04196	1	37.9	30	159	sp P04196 HRG_HUMAN Histidine-rich glycoprotein OS=Homo sapiens GN=HRG PE=1 SV=1	534	2	DHSHGPPLPQGPPPLLPM
									2	DSPVLIDFFEDTER
									2	GEVLPLPEANFPSFPLPH
									2	GEVLPLPEANFPSFPLPHHK
									2	KGEVLPLPEANFPSFPLPH
									2	PLPEANFPSFPLPHHK
									2	SGFPQVSMFFTHTFPK
									2	VRGGEGTGYFVDFSVR
									3	DHSHGPPLPQGPPPLLPMSCSSCQHATFGTNGAQR
									3	HPLKPDNQPFPQSVSESCPGK
									3	KGEVLPLPEANFPSFPLPHHK
									3	DHSHGPPLPQGPPPLLPM[147]SCSSCQHATFGTNGAQR
									2	VIDFNCTTSSVSSALANTK
									2	KGEVLPLPEANFPSFPLPHHK
									2	SGFPQVSM[147]FFTHTFPK
									2	ADLFYDVEALDLESPK
									2	GGEGTGYFVDFSVR
									2	DSPVLIDFFEDTERYR
									2	YKEENDDFASFRVDR
									3	DHSHGPPLPQGPPPLLPMSCSSCQHATFGTN
									2	YKEENDDFASFR
									2	VSPTDCSAVEPEAEK
									2	PEANFPSFPLPHHK
									2	MSCSSCQHATFGTNGAQR
									2	DGYLFQLLR
									3	YKEENDDFASFR
									2	HPLKPDNQPFPQSVSESCPGK
									2	HPLKPDNQPFPQSVSE
									3	YKEENDDFASFRVDR
									2	PMSCSSCQHATFGTNGAQR
46	1	P05160	1	40.2	21	52	sp P05160 F13B_HUMAN Coagulation factor XIII B chain OS=Homo sapiens GN=F13B PE=1 SV=3	673	2	DKVQYECATGYYTAGGK
									2	KTEEVECLTYGWSLTPK
									2	VQYECATGYYTAGGK
									2	VACEEPPFIENGAANLHSK
									2	GDTYPAELYITGSILR
									2	QGYDLSPLTPLSELSVQCNR
									2	LIENGYFHPVK
									2	CTKPDLSNGYISDVK
									2	WTLPPECVENNENCK
									2	VLHGDLIDFVCK
									3	SGYLLHGSNEITCNR
									2	IAQYYYTFK
									2	SGYLLHGSNEITCNR
									2	LSFFCLAGYTTESGR
									2	QEEQTTCTTEGWSPEPR
									2	WSSPPVCLEPCTVNVDYMNR
									2	IYYNGDKVTYACK
									2	SFYFPM[147]SIDKK
									2	TTGGKDEEVVQCLSDGWSSQPTCR
									3	IYYNGDKVTYACK
									2	SFYFPMSIDKK
47	1	P05543	1	34.2	11	22	sp P05543 THBG_HUMAN Thyroxine-binding globulin OS=Homo sapiens GN=SERPINA7 PE=1 SV=2	422	2	AQWANPFDPSKTEDSSSFLIDK
									2	KELELQIGNALFIGK
									2	LSDQPENTFLHPIIQIDR
									2	MGIQHAYSENADFSGLTEDNGLK
									2	NALALFVLPK
									2	EGQMESVEAAMSSK
									2	GTEAAAVPEVELSDQPENTFLHPIIQIDR
									2	EGQM[147]ESVEAAMSSK
									2	MSSINADFAFNLYR
									2	FSISATYDLGATLLK
									1	EGQMESVEAAMSSK
48	1	P05546	1	39.1	21	59	sp P05546 HEP2_HUMAN Heparin cofactor 2 OS=Homo sapiens GN=SERPIND1 PE=1 SV=3	508	2	EGTQATTVTTVGFMPLSTQVR
									2	FPVEMTHNHNFR
									2	GGETAQSADPQWEQLNNK
									2	GSWVNKFPVEMTHNHNFR
									2	HQGTITVNEEGTQATTVTTVGFMPLSTQVR
									2	SVSPTDSDVSAGNILQLFHGK
									2	VREYYFAEAQIADFSDPAFISK
									3	GSWVNKFPVEMTHNHNFR
									3	HQGTITVNEEGTQATTVTTVGFM[147]PLSTQVR
									3	HQGTITVNEEGTQATTVTTVGFMPLSTQVR
									2	MLFDKNGNMAGISDQR
									2	YEITTIHNLFR
									2	TSCLLFMGR
									2	GTQATTVTTVGFMPLSTQVR
									2	ENTVTNDWIPEGEEDDDYLDLEK
									2	AQIADFSDPAFISK
									2	SVNDLYIQKQFPILLDFK
									2	QFPILLDFK
									2	M[147]LFDKNGNMAGISDQR
									3	FPVEMTHNHNFR
									2	NYNLVESLK
49	1	P06727	1	53	44	237	sp P06727 APOA4_HUMAN Apolipoprotein A-IV OS=Homo sapiens GN=APOA4 PE=1 SV=3	403	1	LGPHAGDVEGHLSFLEK
									2	LGEVNTYAGDLQK
									2	LGPHAGDVEGHLSFLEK
									2	SELTQQLNALFQDK
									2	SLAELGGHLDQQVEEFR
									2	SLAPYAQDTQEKLNHQLE
									2	SLAPYAQDTQEKLNHQLEGLTF
									2	TLSLPELEQQQEQQQE
									3	AELGGHLDQQVEEFRR
									3	LKEEIGKELEELR
									3	LNHQLEGLTFQMK
									3	TLSLPELEQQQEQQQEQQQEQVQM[147]LAPLES
									3	SLAELGGHLDQQVEEFR
									3	KLVPFATELHER
									3	ENADSLQASLRPHADELK
									3	LGPHAGDVEGHLSFLEK
									3	SLAELGGHLDQQVEEFRR
									2	ENADSLQASLRPHADELK
									2	LNHQLEGLTFQMK
									2	SLAELGGHLDQQVEEFRR
									2	KLVPFATELHER
									3	LNHQLEGLTFQM[147]K
									3	TLSLPELEQQQEQQQEQQQEQVQMLAPLES
									2	LNHQLEGLTFQM[147]K
									2	SLAPYAQDTQEKLNHQLEGLTFQMK
									2	ALVQQMEQLR
									2	ISASAEELR
									3	VKIDQTVEELRR
									2	VLRENADSLQASLRPHADELK
									1	SELTQQLNALFQDK
									2	DKVNSFFSTFK
									2	DLRDKVNSFFSTFK
									2	TLSLPELEQQQEQQQEQQQE
									2	LKEEIGKELEELR
									1	LGEVNTYAGDLQK
									1	ENADSLQASLRPHADELK
									3	VLRENADSLQASLRPHADELK
									2	LGPHAGDVEGHLSFLE
									3	LAELGGHLDQQVEEFRR
									3	SLAPYAQDTQEKLNHQLEGLTFQMK
									1	DKVNSFFSTFK
									2	PFATELHER
									2	GGHLDQQVEEFR
									2	DKVNSFFSTFKEK
50	1	P07357	1	35.1	20	71	sp P07357 CO8A_HUMAN Complement component C8 alpha chain OS=Homo sapiens GN=C8A PE=1 SV=2	594	2	CGPCFNNGVPILEGTSCR
									2	YNPVVIDFEMQPIHEVLR
									3	SLLQPNKFGGTICSGDIWDQASCSSSTTCVR
									2	FGGTICSGDIWDQASCSSSTTCVR
									3	HLVCNGDQDCLDGSDEDDCEDVR
									2	LGSLGAACEQTQTEGAK
									2	ALDQYLMEFNACR
									2	ALDQYLM[147]EFNACR
									2	RALDQYLMEFNACR
									2	AIDEDCSQYEPIPGSQK
									2	YHFEALADTGISSEFYDNANDLLSK
									2	HLVCNGDQDCLDGSDEDDCEDVR
									2	YNPVVIDFEM[147]QPIHEVLR
									2	AMAVEDIISR
									1	ALDQYLMEFNACR
									3	YNPVVIDFEMQPIHEVLR
									3	DITTCFGGSLGIQYEDKINVGGGLSGDHCKK
									2	KAMAVEDIISR
									2	RALDQYLM[147]EFNACR
									2	HLVCNGDQDCLDGSDE
51	1	P08185	1	22.2	11	41	sp P08185 CBG_HUMAN Corticosteroid-binding globulin OS=Homo sapiens GN=SERPINA6 PE=1 SV=1	412	2	HYYESEVLAMNFQDWATASR
									2	SETEIHQGFQHLHQLFAK
									2	WSAGLTSSQVDLYIPK
									3	SETEIHQGFQHLHQLFAK
									2	GTWTQPFDLASTR
									3	HYYESEVLAMNFQDWATASR
									2	EENFYVDETTVVK
									2	MNTVIAALSR
									1	GTWTQPFDLASTR
									1	WSAGLTSSQVDLYIPK
									3	TEIHQGFQHLHQLFAK
52	1	P08519	1	10.3	4	8	sp P08519 APOA_HUMAN Apolipoprotein(a) OS=Homo sapiens GN=LPA PE=1 SV=1	4624	2	ATTVTGTPCQEWAAQEPHR
									2	NPDAVAAPYCYTR
									2	IVGGCVAHPHSWPWQVSLR
									2	LFLEPTQADIALLK
									2	VQDCYHGDGQSYR
53	1	P09172	1	14.1	6	11	sp P09172 DOPO_HUMAN Dopamine beta-hydroxylase OS=Homo sapiens GN=DBH PE=1 SV=3	628	2	VISTLEEPTPQCPTSQGR
									2	GQIHLDPQQDYQLLQVQR
									2	FQGEWNLQPLPK
									2	TPEGLTLLFK
									2	AFYYPEEAGLAFGGPGSSR
									2	SAVDAGFLQK
54	1	P14151,Q9UJ43	1	9.9	3	7	sp P14151 LYAM1_HUMAN L-selectin OS=Homo sapiens GN=SELL PE=1 SV=2,tr Q9UJ43 Q9UJ43_HUMAN L-selectin OS=Homo sapiens GN=L-selectin PE=2 SV=1	379;	2	SLTEEAENWGDGEPNNKK
									2	TICESSGIWSNPSPICQK
									2	KTICESSGIWSNPSPICQK
55	1	P19652	1	42.8	13	106	sp P19652 A1AG2_HUMAN Alpha-1-acid glycoprotein 2 OS=Homo sapiens GN=ORM2 PE=1 SV=2	205	2	EQLGEFYEALDCLCIPR
									2	EHVAHLLFLR
									2	QNQCFYNSSYLNVQR
									2	NWGLSFYADKPETTK
									3	EHVAHLLFLR
									1	EHVAHLLFLR
									3	TLM[147]FGSYLDDEKNWGLSFYADKPETTK
									3	EQLGEFYEALDCLCIPR
									3	HVAHLLFLR
56	1	P22352	1	14.2	2	11	sp P22352 GPX3_HUMAN Glutathione peroxidase 3 OS=Homo sapiens GN=GPX3 PE=1 SV=2	230	2	YVRPGGGFVPNFQLFEK
									2	NSCPPTSELLGTSDR
57	1	P22792	1	17.2	8	77	sp P22792 CPN2_HUMAN Carboxypeptidase N subunit 2 OS=Homo sapiens GN=CPN2 PE=1 SV=3	555	2	LLNIQTYCAGPAYLK
									2	SQCTYSNPEGTVVLACDQAQCR
									2	DHLGFQVTWPDESK
									2	LSNNALSGLPQGVFGK
									2	NIIFVETSFTTLETR
									1	LSNNALSGLPQGVFGK
									2	PEGTVVLACDQAQCR
									2	AGGSWDLAVQER
58	1	P23470	1	4.2	5	5	sp P23470 PTPRG_HUMAN Receptor-type tyrosine-protein phosphatase gamma OS=Homo sapiens GN=PTPRG PE=1 SV=4	1470	2	ATISHVSPDSLYLFR
									2	TVAILLKDDYFVSGAGLPGR
									2	HQSPIDILDQYAR
									2	DNSALDPIIHGLK
									3	ATISHVSPDSLYLFR
59	1	P29622	1	38.2	14	28	sp P29622 KAIN_HUMAN Kallistatin OS=Homo sapiens GN=SERPINA4 PE=1 SV=3	435	2	ATLDVDEAGTEAAAATSFAIK
									2	GFQHLLHTLNLPGHGLETR
									2	LFHTNFYDTVGTIQLINDHVKK
									3	VPMMLQDQEHHWYLHDR
									2	EIEEVLTPEMLMR
									3	GFQHLLHTLNLPGHGLETR
									2	MREIEEVLTPEMLMR
									2	FSISGSYVLDQILPR
									3	LFHTNFYDTVGTIQLINDHVKK
									2	LGFTDLFSK
									2	TTPKDFYVDENTTVR
									2	LFHTNFYDTVGTIQLINDHVK
									2	MDYKGDATVFFILPNQGK
									2	VGSALFLSHNLK
60	1	P35527	1	72.6	60	234	sp P35527 K1C9_HUMAN Keratin, type I cytoskeletal 9 OS=Homo sapiens GN=KRT9 PE=1 SV=3	634	2	EIETYHNLLEGGQEDFESSGAGK
									2	FGGFGGGAGGGDGGILTANEK
									2	GFGGFGGGAGGGDGGILTANEK
									2	GGGGSFGYSYGGGSGGGFSASSLGGGFGGGSR
									2	GGGSGGGFSASSLGGGFGGGSR
									2	GGSGGSHGGGSGFGGESGGSYGGGEEASGSGGGYGGGSGK
									2	GGSGGSYGGGGSGGGYGGGSGSR
									2	HGVQELEIELQSQLSK
									2	HGVQELEIELQSQLSKK
									2	LASYLDKVQALEEANNDLENK
									2	SYGGGSGGGFSASSLGGGFGGGSR
									2	TQITQIEHEVSSSGQEVQSSAK
									2	TYHNLLEGGQEDFESSGAGK
									2	YCGQLQM[147]IQEQISNLEAQITDVR
									2	YNTIDDLKDQIVDLTVGNNK
									3	GGGGSFGYSYGGGSGGGFSASSLGGGFGGGSR
									3	GGSGGSHGGGSGFGGESGGSYGGGEEASGSGGGYGGGSGK
									3	GGSGGSHGGGSGFGGESGGSYGGGEEASGSGGGYGGGSGKS
									3	GGSGGSHGGGSGFGGESGGSYGGGEEASGSGGGYGGGSGKSS
									3	GGSGGSHGGGSGFGGESGGSYGGGEEASGSGGGYGGGSGKSSHS
									3	GGSGGSYGGGSGSGGGSGGGYGGGSGGGHSGGSGGGHSGGSGGNYGGGSGSGGGSGGGYGGGSGSR
									3	KDIENQYETQITQIEHEVSSSGQEVQSSAK
									3	NQYETQITQIEHEVSSSGQEVQSSAK
									3	TQITQIEHEVSSSGQEVQSSAK
									3	DIENQYETQITQIEHEVSSSGQEVQSSAK
									3	EIETYHNLLEGGQEDFESSGAGK
									2	VQALEEANNDLENK
									2	QEIECQNQEYSLLLSIK
									2	SDLEMQYETLQEELMALKK
									2	YCGQLQMIQEQISNLEAQITDVR
									2	SDLEM[147]QYETLQEELMALKK
									3	HGVQELEIELQSQLSKK
									2	DIENQYETQITQIEHEVSSSGQEVQSSAK
									2	QGVDADINGLR
									3	NYSPYYNTIDDLKDQIVDLTVGNNK
									2	TLNDM[147]RQEYEQLIAK
									3	NRKDIENQYETQITQIEHEVSSSGQEVQSSAK
									3	TYHNLLEGGQEDFESSGAGK
									3	DIENQYETQITQIEHEVSSSGQEVQSSAKEVTQLR
									3	YCGQLQMIQEQISNLEAQITDVR
									2	VQALEEANNDLENKIQDWYDK
									2	M[147]QYETLQEELMALKK
									2	DIENQYETQITQIEHE
									3	TLNDMRQEYEQLIAK
									3	IKFEMEQNLR
									2	GGSGGGFSASSLGGGFGGGSR
									3	LASYLDKVQALEEANNDLENK
									2	GGYGSGFGGFGGFGGGAGGGDGGILTANEK
									2	SGFGGFGGFGGGAGGGDGGILTANEK
									2	TQIEHEVSSSGQEVQSSAK
									3	VQALEEANNDLENK
									2	GGFGGFGGGAGGGDGGILTANEK
									2	MQYETLQEELMALKK
									2	TLNDMRQEYEQLIAK
									3	NHKEEM[147]SQLTGQNSGDVNVEINVAPGKDLTK
									2	SDLEM[147]QYETLQEELM[147]ALKK
									2	IKFEMEQNLR
									3	SHGGGSGFGGESGGSYGGGEEASGSGGGYGGGSGK
									2	HNLLEGGQEDFESSGAGK
									2	MQYETLQEELM[147]ALKK
61	1	P35542	1	11.5	6	33	sp P35542 SAA4_HUMAN Serum amyloid A-4 protein OS=Homo sapiens GN=SAA4 PE=1 SV=2	133	2	AYWDIMISNHQNSNR
									2	AYWDIM[147]ISNHQNSNR
									3	AYWDIM[147]ISNHQNSNR
									3	AYWDIMISNHQNSNR
									2	WDIMISNHQNSNR
									2	WDIM[147]ISNHQNSNR
62	1	P43652	1	30.7	22	94	sp P43652 AFAM_HUMAN Afamin OS=Homo sapiens GN=AFM PE=1 SV=1	609	1	IAPQLSTEELVSLGEK
									2	AESPEVCFNEESPK
									2	DVSSNYDGCCEGDVVQCIR
									2	FTFHADMCQSQNEELQR
									2	HELTDEELQSLFTNFANVVDK
									2	IAPQLSTEELVSLGEK
									2	TLPECSKLPNNVLQEK
									2	KSDVGFLPPFPTLDPEEK
									2	ESLLNHFLYEVAR
									3	RHPDLSIPELLR
									2	SDVGFLPPFPTLDPEEK
									2	RHPDLSIPELLR
									2	FTDSENVCQER
									1	AESPEVCFNEESPK
									2	ELISLVEDVSSNYDGCCEGDVVQCIR
									3	SCCEEQNKVNCLQTR
									2	AESPEVCFNEESPKIGN
									2	LQSLFTNFANVVDK
									3	LKHELTDEELQSLFTNFANVVDK
									2	TFHADMCQSQNEELQR
									1	ESLLNHFLYEVAR
									2	PEVCFNEESPK
63	1	P51884	1	23.1	7	30	sp P51884 LUM_HUMAN Lumican OS=Homo sapiens GN=LUM PE=1 SV=2	344	2	LPSGLPVSLLTLYLDNNK
									2	NIPTVNENLENYYLEVNQLEK
									2	SLEYLDLSFNQIAR
									2	ISETSLPPDMYECLR
									2	FNALQYLR
									3	LKNIPTVNENLENYYLEVNQLEK
									1	ISETSLPPDMYECLR
64	1	P54108	1	20.8	3	12	sp P54108 CRIS3_HUMAN Cysteine-rich secretory protein 3 OS=Homo sapiens GN=CRISP3 PE=1 SV=1	250	2	NEDKDPAFTALLTTQTQVQR
									2	YYYVCQYCPAGNWANR
									2	SYLVGCGNAYCPNQK
65	1	P80108	1	24	16	37	sp P80108 PHLD_HUMAN Phosphatidylinositol-glycan-specific phospholipase D OS=Homo sapiens GN=GPLD1 PE=1 SV=3	854	2	FGGVLHLSDLDDDGLDEIIM[147]AAPLR
									2	GIVAAFYSGPSLSDKEK
									2	IADVTSGLIGGEDGRVYVYNGK
									2	VYGYFPPNGQSWFTISGDK
									2	AQYVLISPEASSR
									2	IADVTSGLIGGEDGR
									3	VYLIYGNDLGLPPVDLDLDKEAHR
									2	FGSSLITVR
									2	HVSSPLASYFLSFPYAR
									2	TM[147]FIGGSQLSQK
									2	VYLIYGNDLGLPPVDLDLDKEAHR
									2	TMFIGGSQLSQK
									2	FGGVLHLSDLDDDGLDE
									2	WYVPVKDLLGIYEK
									2	QVLLVGAPTYDDVSK
									2	VAFLTVTLHQGGATR
66	1	Q02413	1	6.7	4	10	sp Q02413 DSG1_HUMAN Desmoglein-1 OS=Homo sapiens GN=DSG1 PE=1 SV=2	1067	2	YVM[147]GNNPADLLAVDSR
									2	ISGVGIDQPPYGIFVINQK
									3	IIRQEPSDSPM[147]FIINR
									2	TMNNFLDREQYGQYALAVR
67	1	Q08554,Q9HB00	1	3.8	2	2	sp Q08554 DSC1_HUMAN Desmocollin-1 OS=Homo sapiens GN=DSC1 PE=1 SV=2,tr Q9HB00 Q9HB00_HUMAN Desmocollin 1, isoform CRA_b OS=Homo sapiens GN=DSC1 PE=2 SV=1	909;	3	VTATDLDEPDTLHTR
									2	AASSQTPTMCTTTVTVK
68	1	Q16610	1	26.3	9	27	sp Q16610 ECM1_HUMAN Extracellular matrix protein 1 OS=Homo sapiens GN=ECM1 PE=1 SV=2	549	3	LLPAQLPAEKEVGPPLPQEAVPLQK
									2	FSCFQEEAPQPHYQLR
									3	ACPSHQPDISSGLELPFPPGVPTLDNIK
									2	VTPNLMGHLCGNQR
									2	ACPSHQPDISSGLELPFPPGVPTLDNIK
									2	LLPAQLPAEKEVGPPLPQEAVPLQK
									3	SLPMDHPDSSQHGPPFEGQSQVQPPPSQEATPLQQEK
									3	LDGFPPGRPSPDNLNQICLPNR
									2	FSCFQEEAPQPH
69	1	Q96PD5	1	30.6	16	70	sp Q96PD5 PGRP2_HUMAN N-acetylmuramoyl-L-alanine amidase OS=Homo sapiens GN=PGLYRP2 PE=1 SV=1	586	2	DGSPDVTTADIGANTPDATK
									2	EFTEAFLGCPAIHPR
									2	GSQTQSHPDLGTEGCWDQLSAPR
									2	PSLSHLLSQYYGAGVAR
									3	GSQTQSHPDLGTEGCWDQLSAPR
									3	PSLSHLLSQYYGAGVAR
									3	AGLLRPDYALLGHR
									2	TPEPRPSLSHLLSQYYGAGVAR
									2	AGLLRPDYALLGHR
									2	HTASAWLMSAPNSGPHNR
									3	EFTEAFLGCPAIHPR
									3	RVINLPLDSMAAPWETGDTFPDVVAIAPDVR
									3	TPEPRPSLSHLLSQYYGAGVAR
									2	GWHWVGAHTLGHNSR
									2	GSPDVTTADIGANTPDATK
									2	AFLNGALDGVILGDYLSR
70	1	Q9UK55	1	3.8	2	2	sp Q9UK55 ZPI_HUMAN Protein Z-dependent protease inhibitor OS=Homo sapiens GN=SERPINA10 PE=1 SV=1	452	2	RIFSPFADLSELSATGR
									2	IFSPFADLSELSATGR
71	1	Q9Y6R7	1	8.8	15	24	sp Q9Y6R7 FCGBP_HUMAN IgGFc-binding protein OS=Homo sapiens GN=FCGBP PE=1 SV=3	5496	2	NPQGPFATCQAVLSPSEYFR
									2	TCQGSCAALSGLTGCTTR
									2	APGWDPLCWDECR
									2	ASQHGSDVVIETDFGLR
									2	VNGVLTALPVSVADGR
									2	VTLQPYNVAQLQSSVDLSGSK
									3	HTTCNHVVEQLLPTSAWGTHYVVPTLASQSR
									2	VTASSPVAVLSGHSCAQK
									3	LRVPAAYAASLCGLCGNYNQDPADDLK
									3	YQKEEFCGLLSSPTGPLSSCHK
									2	GCVLDVCMGGGDRDILCK
									2	GLSAYAQACLELGISVGDWR
									2	LPVVLANGQIR
									2	YQKEEFCGLLSSPTGPLSSCHK
									3	LEDGVQACHATGCGRCLANGGIHYITLDGR
72	1	Tryp_artefact_5	1	100	11	39	Trypa5 PromTArt5 Promega trypsin artifact 5 K to R mods (2239.1, 2914)(1987, 2003)	51	2	LGEHNIDVLEGNEQFINAAR
									2	TLDNDIMLIRLSSPATLNSR
									3	IITHPNFNGNTLDNDIMLIRLSSPATLNSR
									3	IITHPNFNGNTLDNDIM[147]LIRLSSPATLNSR
									3	LGEHNIDVLEGNEQFINAAR
									2	IITHPNFNGNTLDNDIMLIR
									2	LGEHNIDVLEGNEQFINAA
									3	LGEHNIDVLEGNEQFINAARIITHP
									2	IITHPNFNGNTLDND
									3	FNGNTLDNDIMLIRLSSPATLNSR
									2	LGEHNIDVLEGNEQFIN
73a	1	A2BHY4,B0UZ85	1	47.6	146	961	tr A2BHY4 A2BHY4_HUMAN Complement component C4B (Childo blood group) OS=Homo sapiens GN=C4B-1 PE=4 SV=1,tr B0UZ85 B0UZ85_HUMAN Complement component 4B (Childo blood group) OS=Homo sapiens GN=C4B PE=4 SV=1	1774;	1	FYGAPSK
									1	GHLFLQTDQPIYNPGQR
									1	LLATLCSAEVCQCAEGK
									1	ITPGKPYILTVPGHLDE
									1	PGGVASLLR
									1	PVAFSVVPTAAAAVSLK
									1	YLDKTEQWSTLPPETK
									2	AACAQLNDFLQEYGTQGCQV
									2	ALEILQEEDLIDEDDIPVR
									2	ASAGLLGAHAAAITAYALTLTK
									2	AVQEVPVGLVQPASATLYDYYNPER
									2	ECVGFEAVQEVPVGLVQPASATLYDYYNPER
									2	EGAIHREELVYELNPLDHR
									2	GCGEQTMIYLAPTLAASR
									2	GHLFLQTDQPIYNPGQR
									2	GHPQYLLDSNSWIEEMPSER
									2	GLESQTKLVNGQSHISLSK
									2	LLATLCSAEVCQCAEGK
									2	ILTVPGHLDEMQLDIQAR
									2	ITPGKPYILTVPGHLDEMQLDIQAR
									2	LTVAAPPSGGPGFLSIERPD
									2	MRPSTDTITVMVENSHGLR
									2	PGGVASLLR
									2	PLDTLGSEGALSPGGVASLLR
									2	PTAAAAVSLK
									2	PVAFSVVPTAAAAVSLK
									2	RGHLFLQTDQPIYNPGQR
									2	TLEIPGNSDPNMIPDGDFNSYVR
									2	TSNWLLSQQQADGSFQDLSPVIHR
									2	TTNIQGINLLFSSR
									2	VALGALDTALYAAGSK
									2	VDVQAGACEGKLELSVDGAK
									2	VLSLAQEQVGGSPEK
									2	VTASDPLDTLGSEGALSPGGVASLLR
									2	YIYGKPVQGVAYVR
									2	YVSHFETEGPHVLLYFDSVPTSR
									3	ECVGFEAVQEVPVGLVQPASATLYDYYNPERR
									3	EGAIHREELVYELNPLDHR
									3	GHLFLQTDQPIYNPGQR
									3	LQETSNWLLSQQQADGSFQDLSPVIHR
									3	ITPGKPYILTVPGHLDEMQLDIQAR
									3	PVAFSVVPTAAAAVSLK
									3	RGHLFLQTDQPIYNPGQR
									3	STQDTVIALDALSAYWIASHTTEER
									3	VLSLAQEQVGGSPEK
									3	VQQPDCREPFLSCCQFAESLR
									3	VQQPDCREPFLSCCQFAESLRK
									3	VTASDPLDTLGSEGALSPGGVASLLR
									3	M[147]RPSTDTITVMVENSHGLR
									3	YIYGKPVQGVAYVR
									3	ITPGKPYILTVPGHLDEM[147]QLDIQAR
									2	LQETSNWLLSQQQADGSFQDLSPVIHR
									2	TLEIPGNSDPNM[147]IPDGDFNSYVR
									3	GPEVQLVAHSPWLK
									2	GPEVQLVAHSPWLK
									3	MRPSTDTITVMVENSHGLR
									2	GLEEELQFSLGSK
									2	KADGSYAAWLSR
									3	KADGSYAAWLSR
									3	ECVGFEAVQEVPVGLVQPASATLYDYYNPER
									3	YVSHFETEGPHVLLYFDSVPTSR
									3	GLESQTKLVNGQSHISLSK
									2	LNMGITDLQGLR
									3	M[147]RPSTDTITVM[147]VENSHGLR
									3	AACAQLNDFLQEYGTQGCQV
									2	EPFLSCCQFAESLR
									2	EPFLSCCQFAESLRK
									2	GCGEQTM[147]IYLAPTLAASR
									3	TLEIPGNSDPNMIPDGDFNSYVR
									2	STQDTVIALDALSAYWIASHTTEER
									3	GPEVQLVAHSPWLKDSLSR
									2	KYVLPNFEVK
									3	VLSLAQEQVGGSPEKLQETSNWLLSQQQADGSFQDLSPVIHR
									3	VDFTLSSERDFALLSLQVPLKDAK
									2	YLDKTEQWSTLPPETK
									2	GPEVQLVAHSPWLKDSLSR
									2	AVGSGATFSHYYYMILSR
									3	LTVAAPPSGGPGFLSIERPDSRPPR
									2	EELVYELNPLDHR
									2	HLVPGAPFLLQALVR
									2	LTVAAPPSGGPGFLSIERPDSRPPR
									3	VLQIEKEGAIHREELVYELNPLDHR
									2	AEFQDALEKLNMGITDLQGLR
									3	PVGLVQPASATLYDYYNPERR
									3	MRPSTDTITVM[147]VENSHGLR
									2	LVNGQSHISLSK
									2	VQQPDCREPFLSCCQFAESLR
									2	AVGSGATFSHYYYM[147]ILSR
									2	VDFTLSSERDFALLSLQVPLKDAK
									2	SFFPENWLWR
									2	DFALLSLQVPLKDAK
									1	GLEEELQFSLGSK
									2	LNM[147]GITDLQGLR
									1	EPFLSCCQFAESLR
									3	KYVLPNFEVK
									2	VGDTLNLNLR
									2	CSVFYGAPSK
									2	AEFQDALEKLNM[147]GITDLQGLR
									3	KKEVYMPSSIFQDDFVIPDISEPGTWK
									2	TKGLCVATPVQLR
									1	GPEVQLVAHSPWLK
									2	AQLNDFLQEYGTQGCQV
									3	PEVQLVAHSPWLK
									1	VLSLAQEQVGGSPEK
									2	AEMADQAAAWLTR
									2	PVGLVQPASATLYDYYNPER
									1	AEMADQAAAWLTR
									2	GSSTWLTAFVLK
									2	VDFTLSSER
									2	ITPGKPYILTVPGHLDEM[147]QLDIQAR
									2	PYILTVPGHLDEMQLDIQAR
									1	GSFEFPVGDAVSK
									2	TEQWSTLPPETK
									2	M[147]RPSTDTITVMVENSHGLR
									2	VDVQAGACEGK
									2	ADGSYAAWLSR
									2	SQQQADGSFQDLSPVIHR
									2	GHLDEMQLDIQAR
									2	AVGSGATFSHYY
									2	LATLCSAEVCQCAEGK
									3	DFALLSLQVPLKDAK
									2	LQTDQPIYNPGQR
									2	LFETKITQVLHFTK
									2	KKEVYMPSSIFQDDFVIPDISEPGTWK
									2	ILQEEDLIDEDDIPVR
									3	VVHLGVPLSVGVQLQDVPR
									2	GHLFLQTDQPIYNPGQ
									3	PGKPYILTVPGHLDEMQLDIQAR
									2	PGNSDPNMIPDGDFNSYVR
									2	NWLLSQQQADGSFQDLSPVIHR
									2	AEFQDALEK
									1	KADGSYAAWLSR
									1	HLVPGAPFLLQALVR
									2	GLVQPASATLYDYYNPER
									2	GSFEFPVGDAVSK
									2	YGKPVQGVAYVR
									2	INVKVGGNSKGTLK
									2	GHLDEM[147]QLDIQAR
									2	LLLFSPSVVHLGVPL
									2	IYGKPVQGVAYVR
									2	AVGSGATFSHY
									2	QTMIYLAPTLAASR
									2	AAAITAYALTLTK
									2	LTVAAPPSGGPGFLSIERP
									3	SVVHLGVPLSVGVQLQDVPR
									2	YVSHFETEGPHVLLY
									1	FYGAPSK
									2	PVAFSVVPTAATAVSLK
									3	VLSLAQEQVGGSPEKLQETSNWLLSQQQADGSFQDPCPVLDR
									2	LQETSNWLLSQQQADGSFQDPCPVLDR
									3	LQETSNWLLSQQQADGSFQDPCPVLDR
									2	DSSTWLTAFVLK
									1	DSSTWLTAFVLK
									2	APVDLLGVAHNNLM
									2	APVDLLGVAHNNLMAM
74a	1	A3KPE2,B0YIW2,P02656	1	75.8	15	63	tr A3KPE2 A3KPE2_HUMAN Apolipoprotein C-III OS=Homo sapiens GN=APOC3 PE=4 SV=1,tr B0YIW2 B0YIW2_HUMAN Apolipoprotein C-III variant 1 OS=Homo sapiens GN=APOC3 PE=4 SV=1,sp P02656 APOC3_HUMAN Apolipoprotein C-III OS=Homo sapiens GN=APOC3 PE=1 SV=1	101;;	1	DALSSVQESQVAQQAR
									2	DKFSEFWDLDPEVRPTSAVA
									2	DKFSEFWDLDPEVRPTSAVAA
									2	GWVTDGFSSLKDYWSTVK
									2	SEAEDASLLSFMQGYMK
									2	SEAEDASLLSFM[147]QGYMK
									2	SEAEDASLLSFM[147]QGYM[147]K
									3	DALSSVQESQVAQQAR
									2	DALSSVQESQVAQQAR
									2	TAKDALSSVQESQVAQQAR
									2	FSEFWDLDPEVRPTSAVAA
									2	GWVTDGFSSLK
									2	SEAEDASLLSFMQGYM[147]K
									2	VQESQVAQQAR
									2	WVTDGFSSLK
75a	1	A6NBZ8	0		0	0	tr A6NBZ8 A6NBZ8_HUMAN Uncharacterized protein OS=Homo sapiens GN=ALB PE=4 SV=2	638	1	KVPQVSTPTLVEVSR
									1	SLHTLFGDKLCTVATLR
									2	AAFTECCQAADKAACLLPK
									2	EFNAETFTFHADICTLSEK
									2	EFNAETFTFHADICTLSEKER
									2	KVPQVSTPTLVEVSR
									2	LVRPEVDVMCTAFHDNE
									2	LVRPEVDVMCTAFHDNEE
									2	LVRPEVDVMCTAFHDNEETFLK
									2	LVRPEVDVMCTAFHDNEETFLKK
									2	LVRPEVDVM[147]CTAFHDNEETFLKK
									2	NDEMPADLPSLAADFVESK
									2	NDEM[147]PADLPSLAADFVESK
									2	NECFLQHKDDNPNLPR
									2	RHPYFYAPELLFFAK
									2	RPCFSALEVDETYVPK
									2	SLHTLFGDKLCTVATLR
									2	TCVADESAENCDKSLHTLFGDKLCTVATLR
									2	YKAAFTECCQAADK
									3	LVRPEVDVMCTAFHDNEETFLK
									3	LVRPEVDVMCTAFHDNEETFLKK
									3	QEPERNECFLQHKDDNPNLPR
									3	SHCIAEVENDEMPADLPSLAADFVESK
									3	SLHTLFGDKLCTVATLR
									3	TCVADESAENCDKSLHTLFGDKLCTVATLR
									3	VHTECCHGDLLECADDRADLAK
									3	KVPQVSTPTLVEVSR
									3	LVRPEVDVM[147]CTAFHDNEETFLKK
									2	VPQVSTPTLVEVSR
									2	AAFTECCQAADK
									3	RHPYFYAPELLFFAK
									2	YICENQDSISSK
									3	SHCIAEVENDEM[147]PADLPSLAADFVESK
									2	VFDEFKPLVEEPQNLIK
									2	AVMDDFAAFVEK
									2	QNCELFEQLGEYK
									3	MPCAEDYLSVVLNQLCVLHEK
									2	SHCIAEVENDEMPADLPSLAADFVESK
									2	SHCIAEVENDEM[147]PADLPSLAADFVESK
									2	LVNEVTEFAK
									3	RHPDYSVVLLLR
									2	RHPDYSVVLLLR
									2	VHTECCHGDLLECADDRADLAK
									2	TYETTLEKCCAAADPHECYAK
									2	M[147]PCAEDYLSVVLNQLCVLHEK
									2	HPYFYAPELLFFAK
									1	RPCFSALEVDETYVPK
									2	LKECCEKPLLEK
									3	RM[147]PCAEDYLSVVLNQLCVLHEK
									1	VPQVSTPTLVEVSR
									1	AVMDDFAAFVEK
									2	QNCELFEQLGEYKFQNALLVR
									2	RMPCAEDYLSVVLNQLCVLHEK
									3	VFDEFKPLVEEPQNLIK
									3	RPCFSALEVDETYVPK
									2	MCTAFHDNEETFLKK
									2	LVRPEVDVM[147]CTAFHDNEE
									2	LVRPEVDVM[147]CTAFHDNE
									2	PADLPSLAADFVESK
									2	AVM[147]DDFAAFVEK
									2	FQNALLVR
									2	VHTECCHGDLLECADDR
									3	NECFLQHKDDNPNLPR
									3	QNCELFEQLGEYKFQNALLVR
									2	LVRPEVDVMCTAFHDNEETF
									2	FAQYLQQCPFEDHVK
									2	AEFAEVSKLVTDLTK
									2	CFSALEVDETYVPK
									2	PQVSTPTLVEVSR
									1	KVPQVSTPTLVEVSR
									2	LVAASQAALGL
									2	KLVAASQAALGL
76a	1	A6NHF2,B4DLJ9,P43251	1	20.1	6	14	tr A6NHF2 A6NHF2_HUMAN Uncharacterized protein OS=Homo sapiens GN=BTD PE=2 SV=3,tr B4DLJ9 B4DLJ9_HUMAN Uncharacterized protein OS=Homo sapiens GN=BTD PE=2 SV=1,sp P43251 BTD_HUMAN Biotinidase OS=Homo sapiens GN=BTD PE=1 SV=2	555;;	2	TSIYPFLDFM[147]PSPQVVR
									2	TSIYPFLDFMPSPQVVR
									2	LSSGLVTAALYGR
									3	AHTGEESVADHHEAEYYVAAVYEHPSILSLNPLALISR
									2	DVQIIVFPEDGIHGFNFTR
									3	ILSGDPYCEKDAQEVHCDEATK
									2	TSIYPFLDFM[147]PSPQVVR
77a	1	A6XND1,P17936	1	29.7	6	12	tr A6XND1 A6XND1_HUMAN Insulin-like growth factor binding protein 3 isoform b OS=Homo sapiens PE=2 SV=1,sp P17936 IBP3_HUMAN Insulin-like growth factor-binding protein 3 OS=Homo sapiens GN=IGFBP3 PE=1 SV=2	268;	2	GFCWCVDKYGQPLPGYTTK
									3	ALAQCAPPPAVCAELVR
									3	ALAQCAPPPAVCAELVREPGCGCCLTCALSEGQPCGIYTER
									2	EPGCGCCLTCALSEGQPCGIYTER
									2	ALAQCAPPPAVCAELVR
									2	CQPSPDEARPLQALLDGR
									2	GFCWCVDKYGQPLPGYTTK
78a	1	B0UYX3,B0V046,E7EPQ1,E7EPZ9,E7EU03,E7EWZ8,P22105	1	2.1	4	6	tr B0UYX3 B0UYX3_HUMAN Tenascin XB OS=Homo sapiens GN=TNXB PE=4 SV=1,tr B0V046 B0V046_HUMAN Tenascin XB OS=Homo sapiens GN=TNXB PE=4 SV=1,tr E7EPQ1 E7EPQ1_HUMAN Uncharacterized protein OS=Homo sapiens GN=TNXB PE=4 SV=1,tr E7EPZ9 E7EPZ9_HUMAN Uncharacterized protein OS=Homo sapiens GN=TNXB PE=4 SV=1,tr E7EU03 E7EU03_HUMAN Uncharacterized protein OS=Homo sapiens GN=TNXB PE=4 SV=1,tr E7EWZ8 E7EWZ8_H…	4293;;;;;;	2	LSQLSVTDVTTSSLR
									2	GPNLTSPASITFTTGLEAPR
									2	GFEESEPLTGFLTTVPDGPTQLR
									3	VRLEVPPEADGTLLTDLMPGVEYVVTVTAER
									2	LSQLSVTDVTTSSLR
79a	1	B0ZBE2,P01019	1	24.1	15	101	tr B0ZBE2 B0ZBE2_HUMAN Angiotensinogen (Serpin peptidase inhibitor, clade A, member 8) OS=Homo sapiens GN=AGT PE=3 SV=1,sp P01019 ANGT_HUMAN Angiotensinogen OS=Homo sapiens GN=AGT PE=1 SV=1	494;	1	VLSALQAVQGLLVAQGR
									2	AAM[147]VGM[147]LANFLGFR
									2	ANAGKPKDPTFIPAPIQAK
									2	QPFVQGLALYTPVVLPR
									2	SLDFTELDVAAEKIDR
									2	VEGLTFQQNSLNWMK
									2	YASDLDKVEGLTFQQNSLNWM[147]K
									3	ANAGKPKDPTFIPAPIQAK
									2	ALQDQLVLVAAK
									2	VLSALQAVQGLLVAQGR
									2	SLDFTELDVAAEK
									2	DPTFIPAPIQAK
									3	QPFVQGLALYTPVVLPR
									1	ANAGKPKDPTFIPAPIQAK
									1	ALQDQLVLVAAK
80a	1	B1AHL2	1	21.5	4	5	tr B1AHL2 B1AHL2_HUMAN Fibulin 1 OS=Homo sapiens GN=FBLN1 PE=4 SV=1	734	2	SQETGDLDVGGLQETDK
									3	MVQEQCCHSQLEELHCATGISLANEQDR
									2	VSPHSGVVALTKPVPEPR
									2	CVDVDECAPPAEPCGK
									3	GYQLSDVDGVTCEDIDECALPTGGHICSYR
									2	ITYYHLSFPTNIQAPAVVFR
									3	SQETGDLDVGGLQETDKIIEVEEEQEDPYLNDR
									3	ITYYHLSFPTNIQAPAVVFR
									3	VSPHSGVVALTKPVPEPR
									2	MVQEQCCHSQLEELHCATGISLANEQDR
									2	GYQLSDVDGVTCEDIDECALPTGGHICSYR
									2	VEEEQEDPYLNDR
									2	TGYYFDGISR
									2	AITPPHPASQANIIFDITEGNLR
									2	SQETGDLDVGGLQETDK
									3	AITPPHPASQANIIFDITEGNLR
									2	EFTRPEEIIFLR
81a	1	B1AP59,P15169	1	20.7	6	12	tr B1AP59 B1AP59_HUMAN Carboxypeptidase N, polypeptide 1 OS=Homo sapiens GN=CPN1 PE=2 SV=1,sp P15169 CBPN_HUMAN Carboxypeptidase N catalytic chain OS=Homo sapiens GN=CPN1 PE=1 SV=1	466;	3	HLYVLEFSDHPGIHEPLEPEVK
									2	EALIQFLEQVHQGIK
									2	NFPDLNTYIYYNEK
									3	IHILPSMNPDGYEVAAAQGPNKPGYLVGR
									2	YGGPNHHLPLPDNWK
									2	HLYVLEFSDHPGIHEPLEPEVK
82a	1	B4DPQ7,E7END6,F5H880,P04070	1	19.5	4	9	tr B4DPQ7 B4DPQ7_HUMAN Uncharacterized protein OS=Homo sapiens GN=PROC PE=2 SV=1,tr E7END6 E7END6_HUMAN Uncharacterized protein OS=Homo sapiens GN=PROC PE=3 SV=1,tr F5H880 F5H880_HUMAN Uncharacterized protein OS=Homo sapiens GN=PROC PE=3 SV=1,sp P04070 PROC_HUMAN Vitamin K-dependent protein C OS=Homo sapiens GN=PROC PE=1 SV=1	525;;;	2	ELNQAGQETLVTGWGYHSSR
									2	RGDSPWQVVLLDSK
									2	LGDDLLQCHPAVK
									3	STTDNDIALLHLAQPATLSQTIVPICLPDSGLAER
83a	1	B4DW52,F5GYT4,P60709,P63261,Q1KLZ0	0.9998	21.8	3	7	tr B4DW52 B4DW52_HUMAN Uncharacterized protein OS=Homo sapiens GN=ACTB PE=2 SV=1,tr F5GYT4 F5GYT4_HUMAN Uncharacterized protein OS=Homo sapiens GN=ACTB PE=3 SV=1,sp P60709 ACTB_HUMAN Actin, cytoplasmic 1 OS=Homo sapiens GN=ACTB PE=1 SV=1,sp P63261 ACTG_HUMAN Actin, cytoplasmic 2 OS=Homo sapiens GN=ACTG1 PE=1 SV=1,tr Q1KLZ0 Q1KLZ0_HUMAN HCG15971, isoform CRA_a OS=Homo sapiens GN=PS1TP5BP1 PE=2 SV=1	353;;;;	3	TTGIVMDSGDGVTHTVPIYEGYALPHAILR
									2	VAPEEHPVLLTEAPLNPK
									2	SYELPDGQVITIGNER
									2	YPIEHGIITNWDDMEK
84a	1	B4E1F0,B4E1H2,E9KL26,P05155	1	53.3	49	432	tr B4E1F0 B4E1F0_HUMAN Uncharacterized protein OS=Homo sapiens GN=SERPING1 PE=2 SV=1,tr B4E1H2 B4E1H2_HUMAN Uncharacterized protein OS=Homo sapiens GN=SERPING1 PE=2 SV=1,tr E9KL26 E9KL26_HUMAN Epididymis tissue protein Li 173 OS=Homo sapiens PE=2 SV=1,sp P05155 IC1_HUMAN Plasma protease C1 inhibitor OS=Homo sapiens GN=SERPING1 PE=1 SV=2	514;;;	1	KYPVAHFIDQTLK
									2	GVTSVSQIFHSPDLAIR
									2	HRLEDMEQALSPSVFK
									2	KVETNM[147]AFSPFSIASLLT
									2	KYPVAHFIDQTLK
									2	LEDMEQALSPSVFK
									2	IKVTTSQDMLSIMEK
									2	IKVTTSQDMLSIMEKLE
									2	LTETGVEAAAASAISVAR
									2	SHSTEAVLGDALVDFSLK
									2	TNLESILSYPK
									3	TNLESILSYPKDFTCVHQALK
									3	GVTSVSQIFHSPDLAIR
									3	KYPVAHFIDQTLK
									2	VTTSQDMLSIMEK
									3	IKVTTSQDM[147]LSIM[147]EK
									2	LEDM[147]EQALSPSVFK
									2	LVLLNAIYLSAK
									2	YPVAHFIDQTLK
									2	VTTSQDM[147]LSIMEK
									3	YPVAHFIDQTLK
									3	IKVTTSQDMLSIMEK
									2	TNLESILSYPKDFTCVHQALK
									2	IKVTTSQDM[147]LSIM[147]EK
									3	HRLEDMEQALSPSVFK
									2	LLDSLPSDTR
									3	GVTSVSQIFHSPDLAIRDTFVNASR
									2	IKVTTSQDM[147]LSIMEK
									1	LEDMEQALSPSVFK
									1	GVTSVSQIFHSPDLAIR
									2	HRLEDM[147]EQALSPSVFK
									2	FQPTLLTLPR
									2	VTTSQDMLSIM[147]EK
									3	M[147]LFVEPILEVSSLPTTNSTTNSATK
									2	IKVTTSQDMLSIM[147]EK
									2	NSVIKVPMMNSK
									2	KYPVAHFIDQTLKAK
									3	DFTCVHQALKGFTTK
									3	TSVSQIFHSPDLAIR
									2	LEMSKFQPTLLTLPR
									1	FQPTLLTLPR
									2	FPVFMGR
									1	VTTSQDMLSIMEK
									2	DFTCVHQALKGFTTK
									1	IKVTTSQDMLSIMEK
									2	SVSQIFHSPDLAIR
									2	LEDMEQALSPSVFKAIMEK
									2	PTLLTLPR
									3	KYPVAHFIDQTLKAK
									1	KYPVAHFIDQTLK
85a	1	B7Z549,P19827	1	43	32	137	tr B7Z549 B7Z549_HUMAN Uncharacterized protein OS=Homo sapiens GN=ITIH1 PE=2 SV=1,sp P19827 ITIH1_HUMAN Inter-alpha-trypsin inhibitor heavy chain H1 OS=Homo sapiens GN=ITIH1 PE=1 SV=3	689;	2	FAHYVVTSQVVNTANEAR
									2	GFSLDEATNLNGGLLR
									2	GMADQDGLKPTIDKPSEDSPPLE
									2	GSLVQASEANLQAAQDFVR
									2	IYEDHDATQQLQGFYSQVAK
									2	MSLDYGFVTPLTSMSIR
									2	MSLDYGFVTPLTSM[147]SIR
									2	M[147]SLDYGFVTPLTSMSIR
									2	M[147]SLDYGFVTPLTSM[147]SIR
									2	TAFISDFAVTADGNAFIGDIKDK
									3	GSLVQASEANLQAAQDFVR
									3	GM[147]ADQDGLKPTIDKPSEDSPPLEMLGPR
									3	KGHVLFRPTVSQQQSCPTCSTSLLNGHFK
									2	TMEQFTIHLTVNPQSK
									2	NHMQYEIVIK
									2	QYYEGSEIVVAGR
									2	VTFQLTYEEVLKR
									3	GMADQDGLKPTIDKPSEDSPPLEMLGPR
									3	GM[147]ADQDGLKPTIDKPSEDSPPLEM[147]LGPR
									3	FAHYVVTSQVVNTANEAR
									2	TFVLSALQPSPTHSSSNTQR
									2	ADVQAHGEGQEFSITCLVDEEEMKK
									3	GHVLFRPTVSQQQSCPTCSTSLLNGHFK
									2	RQAVDTAVDGVFIR
									2	GMADQDGLKPTIDKPSEDSPPLEMLGPR
									3	GMADQDGLKPTIDKPSEDSPPLEM[147]LGPR
									2	QAVDTAVDGVFIR
									3	IYEDHDATQQLQGFYSQVAK
									3	ADVQAHGEGQEFSITCLVDEEEMKK
									2	HYVVTSQVVNTANEAR
									2	LDAQASFLPK
									3	ADVQAHGEGQEFSITCLVDEEEM[147]KK
									2	FAHYVVTSQVVNTANEAR
86a	1	B7ZKJ8	1	53.6	94	717	tr B7ZKJ8 B7ZKJ8_HUMAN ITIH4 protein OS=Homo sapiens GN=ITIH4 PE=2 SV=1	951	2	AEAQAQYSAAVAK
									2	ANTVQEATFQMELPK
									2	ANTVQEATFQMELPKK
									2	ANTVQEATFQM[147]ELPKK
									2	DTDRFSSHVGGTLGQFYQ
									2	EKAEAQAQYSAAVAK
									2	EKNGIDIYSLTVDSR
									2	LEQTVSASDADQQALR
									2	IHEDSDSALQLQDFYQE
									2	IPKPGLDHTEASFSPR
									2	LQDRGPDVLTATVSGK
									2	NGYFVHYFAPEGLTTMPK
									2	NGYFVHYFAPEGLTTM[147]PK
									2	NPLVWVHASPEHVVVTR
									2	PGPPDVPDHAAYHPFR
									2	QLGLPGPPDVPDHAAYHPFR
									2	RLDYQEGPPGVEISCWSVEL
									2	RIHEDSDSALQLQDFYQE
									2	SPEQQETVLDGNLIIR
									2	STEATQWRPSLVPASAENVNK
									2	TFEYPSNAVEEVTQNNFR
									3	DTDRFSSHVGGTLGQFYQEVLWGSPAASDDGRR
									3	EKAEAQAQYSAAVAK
									3	FSSHVGGTLGQFYQEVLWGSPAASDDGRR
									3	HRQGPVNLLSDPEQGVEVTGQYER
									3	HRQGPVNLLSDPEQGVEVTGQYEREK
									3	NLIVFSTEATQWRPSLVPASAENVNK
									3	NPLVWVHASPEHVVVTR
									3	PPDVPDHAAYHPFR
									3	QLGLPGPPDVPDHAAYHPFR
									3	RQLGLPGPPDVPDHAAYHPFR
									2	GPDVLTATVSGK
									2	QGPVNLLSDPEQGVEVTGQYER
									3	AISGGSIQIENGYFVHYFAPEGLTTM[147]PK
									2	ANTVQEATFQM[147]ELPK
									2	NM[147]EQFQVSVSVAPNAK
									2	NMEQFQVSVSVAPNAK
									3	WKETLFSVMPGLK
									2	AISGGSIQIENGYFVHYFAPEGLTTMPK
									2	ETLFSVMPGLK
									3	MNFRPGVLSSR
									3	DQFNLIVFSTEATQWRPSLVPASAENVNK
									2	FSSHVGGTLGQFYQEVLWGSPAASDDGR
									3	IPKPGLDHTEASFSPR
									3	WKETLFSVM[147]PGLK
									2	MNFRPGVLSSR
									2	WKETLFSVMPGLK
									2	EKAGFSWIEVTFK
									2	WKETLFSVM[147]PGLK
									3	ANTVQEATFQMELPKK
									3	VANPLLTAVTFEYPSNAVEEVTQNNFR
									2	LALDNGGLAR
									2	AGFSWIEVTFK
									2	LGVYELLLK
									2	ITFELVYEELLKR
									3	FKPTLSQQQKSPEQQETVLDGNLIIR
									2	GPVNLLSDPEQGVEVTGQYER
									3	QLGLPGPPDVPDHAAYHPFRR
									2	LTIQQLLEQTVSASDADQQALR
									2	QLLEQTVSASDADQQALR
									2	EYPSNAVEEVTQNNFR
									2	SDPEQGVEVTGQYER
									2	DQFNLIVFSTEATQWRPSLVPASAENVNK
									2	ATQWRPSLVPASAENVNK
									3	PGPPDVPDHAAYHPFR
									2	LPGPPDVPDHAAYHPFR
									2	HRQGPVNLLSDPEQGVEVTGQYER
									2	GYFVHYFAPEGLTTMPK
									2	TPAPIQAPSAILPLPGQSVER
									2	SM[147]IIDGMTYPGIIK
									2	VTFEYPSNAVEEVTQNNFR
									2	SMIIDGM[147]TYPGIIK
									2	SMIIDGMTYPGIIK
									2	NGIDIYSLTVDSR
									2	VWVHASPEHVVVTR
									3	LQDRGPDVLTATVSGK
									3	AISGGSIQIENGYFVHYFAPEGLTTMPK
									3	ANTVQEATFQM[147]ELPKK
									2	PPDVPDHAAYHPFR
									2	LLFKGSEM[147]VVAGK
									2	FVHYFAPEGLTTMPK
									2	QTESSVAEQEAEFQSPK
									1	AEAQAQYSAAVAK
									2	SSVAEQEAEFQSPK
									2	VANPLLTAVTFEYPSNAVEEVTQNNFR
									2	LLEQTVSASDADQQALR
									2	LPTQNITFQTESSVAEQEAEFQSPK
									2	PEQGVEVTGQYER
									2	ETLFSVM[147]PGLK
									3	QLGLPGPPDVPDHAAYHPF
									2	AISGGSIQIENGYFVHYFAPEGLTTM[147]PK
									2	QLGLPGPPDVPDHAAYHPF
									3	NGYFVHYFAPEGLTTMPK
									2	PGPPDVPDHAAYHPFRR
									2	AEAQAQYSAAVAK
87a	1	C9J7J7	1	8.8	3	4	tr C9J7J7 C9J7J7_HUMAN Uncharacterized protein OS=Homo sapiens GN=CFHR4 PE=4 SV=2	587	2	VEYQCQSYYELQGSK
									2	FCDM[147]PVFENSR
									2	YVTCSNGDWSEPPR
88a	1	C9JF17,P05090	1	28.6	7	37	tr C9JF17 C9JF17_HUMAN Uncharacterized protein OS=Homo sapiens GN=APOD PE=4 SV=1,sp P05090 APOD_HUMAN Apolipoprotein D OS=Homo sapiens GN=APOD PE=1 SV=1	219;	2	CPNPPVQENFDVNK
									2	NILTSNNIDVKK
									2	NPNLPPETVDSLKNILTSNNIDVK
									2	WYEIEKIPTTFENGR
									2	NILTSNNIDVK
									3	WYEIEKIPTTFENGR
									1	NILTSNNIDVK
									2	CPNPPVQENFDVNK
89a	1	C9JX84,Q06033	1	27.6	23	47	tr C9JX84 C9JX84_HUMAN Uncharacterized protein OS=Homo sapiens GN=ITIH3 PE=4 SV=2,sp Q06033 ITIH3_HUMAN Inter-alpha-trypsin inhibitor heavy chain H3 OS=Homo sapiens GN=ITIH3 PE=1 SV=2	900;	2	EHLVQATPENLQEAR
									2	LVDEDMNSFKADVK
									2	SLPEGVANGIEVYSTK
									2	SLPEGVANGIEVYSTKINSK
									3	EHLVQATPENLQEAR
									3	YHFVTPLTSMVVTKPEDNEDER
									2	STSIVIMLTDGDANVGESRPEK
									2	YHFVTPLTSMVVTKPEDNEDER
									2	DFLGFYVVDSHR
									3	YHFVTPLTSM[147]VVTKPEDNEDER
									2	VTFELTYEELLKR
									2	LVDEDMNSFK
									2	ADTAKEVSFDVELPK
									2	NAILDLTQNTYQHFYDGSEIVVAGR
									2	ASFITNDLLGSALTK
									2	ESPGNVQIVNGYFVH
									3	GHGATNDLTFTEEVDMKEMEK
									2	ALQERDYIFGNYIER
									2	YHFVTPLTSM[147]VVTKPEDNE
									2	GHGATNDLTFTEEVDMKEM[147]EK
									2	AVNRADTAKEVSFDVELPK
									2	YHFVTPLTSM[147]VVTKPEDNEDER
									2	NVAFVIDISGSM[147]AGRK
									2	EHLVQATPENLQEAR
90a	1	D9YZU5,P68871	1	30.6	4	8	tr D9YZU5 D9YZU5_HUMAN Hemoglobin, beta OS=Homo sapiens GN=HBB PE=3 SV=1,sp P68871 HBB_HUMAN Hemoglobin subunit beta OS=Homo sapiens GN=HBB PE=1 SV=2	150;	2	FFESFGDLSTPDAVMGNPK
									2	VLGAFSDGLAHLDNLK
									2	FFESFGDLSTPDAVM[147]GNPK
									2	LLVVYPWTQR
91a	1	E7EQT9	0.9997	16.5	3	12	tr E7EQT9 E7EQT9_HUMAN Uncharacterized protein OS=Homo sapiens GN=C4BPB PE=4 SV=1	222	2	SDEHCPELPPVDNSIFVAK
									2	SQCLEDHTWAPPFPICK
									3	SQCLEDHTWAPPFPICK
									2	NLCEAM[147]ENFMQQLK
									2	YYLVGVQEQQCVDGEWSSALPVCK
92a	1	E7ETH0,P05156	1	36	21	87	tr E7ETH0 E7ETH0_HUMAN Uncharacterized protein OS=Homo sapiens GN=CFI PE=3 SV=1,sp P05156 CFAI_HUMAN Complement factor I OS=Homo sapiens GN=CFI PE=1 SV=2	601;	2	ACDGINDCGDQSDELCCK
									2	ADSPMDDFFQCVNGK
									2	EANVACLDLGFQQGADTQR
									2	HGNTDSEGIVEVK
									2	KVTYTSQEDLVEK
									2	IIFHENYNAGTYQNDIALIEMK
									2	IIFHENYNAGTYQNDIALIEM[147]K
									2	SGVCIPSQYQCNGEVDCITGEDE
									2	TMGYQDFADVVCYTQK
									2	TM[147]GYQDFADVVCYTQK
									3	ACDGINDCGDQSDELCCK
									2	GLETSLAECTFTKR
									2	GLETSLAECTFTK
									2	AQLGDLPWQVAIK
									2	EMECAGTYDGSIDACK
									2	ADSPM[147]DDFFQCVNGK
									2	VFSLQWGEVK
									2	RTMGYQDFADVVCYTQK
									1	AQLGDLPWQVAIK
									2	KYTHLSCDKVFCQPWQR
									2	YTHLSCDKVFCQPWQR
									2	ACDGINDCGDQSDELCCK
93a	1	E7EVA3	1	51.9	48	189	tr E7EVA3 E7EVA3_HUMAN Uncharacterized protein OS=Homo sapiens GN=CFB PE=3 SV=1	1288	1	EAGIPEFYDYDVALIK
									2	DAQYAPGYDKVKDISEVVTPR
									2	DLEIEVVLFHPNYNINGKE
									2	ECQGNGVWSGTEPICR
									2	EYVCPSGFYPYPVQTR
									2	FLCTGGVSPYADPNTCR
									2	GALISDQWVLTAAH
									2	KNQGILEFYGDDIALLK
									2	LCTGGVSPYADPNTCR
									2	LLQEGQALEYVCPSGFYPYPVQTR
									2	LPPTTTCQQQKEELLPAQDIK
									2	PICLPCTMEANLALR
									2	RNDYLDIYAIGVGK
									2	SLTETIEGVDAEDGHGPGEQQK
									2	TPWSLARPQGSCSLEGVEIK
									2	VFGVGPLVNQVNINALASK
									2	VSEADSSNADWVTK
									2	WSGQTAICDNGAGYCSNPGIPIGTR
									2	YFVLTAAHCFTVDDKEHSIK
									2	YGLVTYATYPK
									2	YVCPSGFYPYPVQTR
									3	HVIILMTDGLHNMGGDPITVIDEIR
									3	LKYGQTIRPICLPCTEGTTR
									3	LLQEGQALEYVCPSGFYPYPVQTR
									3	TPWSLARPQGSCSLEGVEIK
									3	VAEAFLSSLTETIEGVDAEDGHGPGEQQKR
									3	WSGQTAICDNGAGYCSNPGIPIGTRK
									3	M[147]STHARPICLPCTMEANLALR
									3	YGQTIRPICLPCTEGTTR
									3	WSGQTAICDNGAGYCSNPGIPIGTR
									2	YGQTIRPICLPCTEGTTR
									2	FIQVGVISWGVVDVCK
									2	NQGILEFYGDDIALLK
									2	GALISDQWVLTAAHCFR
									2	LLGMETMAWQEIR
									3	AIHCPRPHDFENGEYWPR
									2	ALHQVFEHMLDVSK
									3	HVIILMTDGLHNM[147]GGDPITVIDEIR
									3	VGSQYRLEDSVTYHCSR
									3	FLCTGGVSPYADPNTCRGDSGGPLIVHK
									2	M[147]GVEWTSCAEVVSQEK
									3	HVIILM[147]TDGLHNMGGDPITVIDEIR
									2	MGVEWTSCAEVVSQEK
									3	HVIILM[147]TDGLHNM[147]GGDPITVIDEIR
									1	YGLVTYATYPK
									3	ALRLPPTTTCQQQKEELLPAQDIK
									2	AVISPGFDVFAK
									1	FLCTGGVSPYADPNTCR
									2	CSSNLVLTGSSER
									3	FLCTGGVSPYADPNTCRGDSGGPLIVHKR
									2	AVISPGFDVFAKK
									2	GQALEYVCPSGFYPYPVQTR
									3	VAEAFLSSLTETIEGVDAEDGHGPGEQQK
									2	DLEIEVVLFHPNYNINGK
									2	LLGM[147]ETM[147]AWQEIR
									2	GVGPLVNQVNINALASK
									2	SQSLSLCGMVWEHR
									2	LLGM[147]ETMAWQEIR
									2	VCPSGFYPYPVQTR
									2	GQTIRPICLPCTEGTTR
									2	EFLIEKAVISPGFDVFAK
									2	LLGMETM[147]AWQEIR
									2	DISEVVTPR
									3	GHESCMGAVVSEYFVLTAAHCFTVDDKEHSIK
									2	WSGQTAICDNGAGYCSNPGIPIGTRK
									1	AVISPGFDVFAK
									2	EAGIPEFYDYDVALIK
									2	PICLPCTM[147]EANLALR
									3	DAQYAPGYDKVKDISEVVTPR
									2	EKLQDEDLGFL
									2	TIRPICLPCTEGTTR
									2	PQGSCSLEGVEIK
									2	AIHCPRPHDFENGEYWPR
									2	TDGLHNMGGDPITVIDEIR
									2	ISFHCYDGYTLR
									2	FLCTGGVSPYADPNTCRGDSGGPLIVHK
									2	LEDSVTYHCSR
									2	HVIILMTDGLHNM[147]GGDPITVIDEIR
									2	VAEAFLSSLTETIEGVDAEDGHGPGEQQK
									3	FLCTGGVSPYADPNTCR
									3	QPYSYDFPEDVAPALGTSFSHMLGATNPTQK
									2	IRPICLPCTEGTTR
									2	WSLARPQGSCSLEGVEIK
									2	SLLTYSCPQGLYPSPASR
									2	HAIILLTDGKSNMGGSPK
									2	VVLFHPNYNINGK
									2	ALEYVCPSGFYPYPVQTR
									2	KIVLDPSGSMNIY
									1	EAGIPEFYDYDVALIK
									2	TPWSLAQPQGSCSLEGVEIK
									2	KEAGIPEFYDYDVALIK
									2	WSLAQPQGSCSLEGVEIK
									2	DLEIEVVLFHPNYNINGKK
									2	VLMSVLNDNSR
									3	DFHINLFR
									3	EVVTDQFLCSGTQEDESPCKGESGGAVFLER
									2	CPAPVSFENGIYTPR
94a	1	E7EX60	1	14.7	6	6	tr E7EX60 E7EX60_HUMAN Uncharacterized protein OS=Homo sapiens GN=NRP1 PE=4 SV=1	652	2	FVSDYETHGAGFSIR
									3	IESPGYLTSPGYPHSYHPSEK
									2	FVTAVGTQGAISK
									2	SIHGEM[147]WSSGK
									2	LEIWDGFPDVGPHIGR
									2	SSSGILSMVFYTDSAIAK
									2	FVSDYETHGAGFSIR
95a	1	E9KL36,P02766	1	69.4	60	574	tr E9KL36 E9KL36_HUMAN Epididymis tissue sperm binding protein Li 4a OS=Homo sapiens PE=2 SV=1,sp P02766 TTHY_HUMAN Transthyretin OS=Homo sapiens GN=TTR PE=1 SV=1	150;	1	AADDTWEPFASGK
									1	NVAVHVFR
									1	YTIAALLSPYSYSTT
									2	AADDTWEPFASGK
									2	AALLSPYSYSTTAVVTNPK
									2	AALLSPYSYSTTAVVTNPKE
									2	ALGISPFHEHAEVVFTAND
									2	ALGISPFHEHAEVVFTANDSG
									2	ALGISPFHEHAEVVFTANDSGPR
									2	ALGISPFHEHAEVVFTANDSGPRR
									2	ALLSPYSYSTTAVVTNPK
									2	ALLSPYSYSTTAVVTNPKE
									2	ESGELHGLTTEEEFVEGIYK
									2	GISPFHEHAEVVFTANDSGPR
									2	GSPAINVAVHVFR
									2	HEHAEVVFTANDSGPR
									2	KAADDTWEPFASGK
									2	IAALLSPYSYSTTAVVTNPKE
									2	LLSPYSYSTTAVVTNPKE
									2	INVAVHVFR
									2	LSPYSYSTTAVVTNPKE
									2	PAINVAVHVFR
									2	PFHEHAEVVFTANDSGPR
									2	RYTIAALLSPYSYSTTAVVTNPKE
									2	SGELHGLTTEEEFVEGIYK
									2	SPFHEHAEVVFTANDSGPR
									2	SPYSYSTTAVVTNPKE
									2	TSESGELHGLTTEEEFVEGIYK
									2	TSESGELHGLTTEEEFVEGIYKVE
									2	YTIAALLSPYSYSTT
									2	YTIAALLSPYSYSTTAVVTNPK
									2	YTIAALLSPYSYSTTAVVTNPKE
									3	ALGISPFHEHAEVVFTANDSGPR
									3	ALGISPFHEHAEVVFTANDSGPRR
									3	PAINVAVHVFR
									3	SGELHGLTTEEEFVEGIYKVEIDTK
									3	TSESGELHGLTTEEEFVEGIYK
									3	TSESGELHGLTTEEEFVEGIYKVEIDTK
									3	YTIAALLSPYSYSTTAVVTNPKE
									2	GSPAINVAVHVFRK
									2	RYTIAALLSPYSYSTTAVVTNPK
									1	KAADDTWEPFASGK
									3	SPFHEHAEVVFTANDSGPRR
									2	TSESGELHGLTTEEEFVEGIYKVEIDTK
									3	HAEVVFTANDSGPRR
									2	HAEVVFTANDSGPR
									3	GSPAINVAVHVFR
									3	RYTIAALLSPYSYSTTAVVTNPKE
									2	SESGELHGLTTEEEFVEGIYK
									3	ALLSPYSYSTTAVVTNPKE
									2	LLSPYSYSTTAVVTNPK
									3	GISPFHEHAEVVFTANDSGPR
									2	RYTIAALLSPYSYSTT
									2	AINVAVHVFR
									3	GISPFHEHAEVVFTANDSGPRR
									2	ALGISPFHEHAEVVFT
									2	NVAVHVFR
									3	HAEVVFTANDSGPR
									2	SPAINVAVHVFR
									2	LHGLTTEEEFVEGIYK
									1	AADDTWEPFASGK
96a	1	E9PQD6,P02735	1	53.3	7	22	tr E9PQD6 E9PQD6_HUMAN Serum amyloid A protein OS=Homo sapiens GN=SAA1 PE=3 SV=1,sp P02735 SAA_HUMAN Serum amyloid A protein OS=Homo sapiens GN=SAA1 PE=1 SV=2	125;	2	FFGHGAEDSLADQAANEWGR
									3	EANYIGSDKYFHAR
									2	SFFSFLGEAFDGAR
									2	EANYIGSDKYFHAR
									2	SGKDPNHFRPAGLPEKY
									3	SGKDPNHFRPAGLPEKY
									3	DPNHFRPAGLPEKY
97a	1	F5H080,P00488	1	15	8	13	tr F5H080 F5H080_HUMAN Uncharacterized protein OS=Homo sapiens GN=F13A1 PE=4 SV=1,sp P00488 F13A_HUMAN Coagulation factor XIII A chain OS=Homo sapiens GN=F13A1 PE=1 SV=4	637;	2	KETFDVTLEPLSFKK
									2	ETFDVTLEPLSFKK
									2	GTYIPVPIVSELQSGK
									2	AVPPNNSNAAEDDLPTVELQGVVPR
									2	LALETALMYGAK
									2	RAVPPNNSNAAEDDLPTVELQGVVPR
									2	STVLTIPEIIIK
									2	M[147]YVAVWTPYGVLR
98a	1	F5H5M6,Q14520	1	17.2	7	20	tr F5H5M6 F5H5M6_HUMAN Uncharacterized protein OS=Homo sapiens GN=HABP2 PE=3 SV=1,sp Q14520 HABP2_HUMAN Hyaluronan-binding protein 2 OS=Homo sapiens GN=HABP2 PE=1 SV=1	543;	2	FCEIGSDDCYVGDGYSYR
									2	GQCLITQSPPYYR
									2	FTCACPDQFK
									2	NPDADEKPWCFIK
									2	YSHYNERDEIPHNDIALLK
									3	VVLGDQDLKKEEFHEQSFR
									3	YSHYNERDEIPHNDIALLK
									2	FCEIGSDDCYVGDGYSYR
99a	1	O00391	1	9.2	6	12	sp O00391 QSOX1_HUMAN Sulfhydryl oxidase 1 OS=Homo sapiens GN=QSOX1 PE=1 SV=3	760	2	AHFSPSNIILDFPAAGSAAR
									2	DCASHFEQMAAASMHR
									3	AHFSPSNIILDFPAAGSAAR
									2	SALYSPSDPLTLLQADTVR
									2	FGVTDFPSCYLLFR
									3	DCASHFEQM[147]AAASMHR
100a	1	O75636,Q6UXM4	1	22.6	4	13	sp O75636 FCN3_HUMAN Ficolin-3 OS=Homo sapiens GN=FCN3 PE=1 SV=2,tr Q6UXM4 Q6UXM4_HUMAN Ficolin (Collagen/fibrinogen domain containing) 3 (Hakata antigen) OS=Homo sapiens GN=FCN3 PE=2 SV=1	304;	2	ELLSQGATLSGWYHLCLPEGR
									2	FSEGTAGDSLSLHSGRPFTTY
									2	LLGEVDHYQLALGK
									2	YGIDWASGR
101a	1	O95445	1	30.3	6	9	sp O95445 APOM_HUMAN Apolipoprotein M OS=Homo sapiens GN=APOM PE=1 SV=2	192	2	EFPEVHLGQWYFIAGAAPTK
									2	TELFSSSCPGGIMLNETGQGYQR
									2	TELFSSSCPGGIM[147]LNETGQGYQR
									3	TELFSSSCPGGIMLNETGQGYQR
									2	KWIYHLTEGSTDLR
									2	WIYHLTEGSTDLR
102a	1	P00450	1	64.9	149	812	sp P00450 CERU_HUMAN Ceruloplasmin OS=Homo sapiens GN=CP PE=1 SV=1	1083	1	SSTVTPTLPGETLTYVWK
									2	ADDKVYPGEQYTYML
									2	ADDKVYPGEQYTYMLLATEE
									2	AEEEHLGILGPQLHADVGDK
									2	AEEEHLGILGPQLHADVGDKVK
									2	AGLQAFFQVQECNK
									2	AHGVQTESSTVTPTLPGETLTYVWK
									2	ALYLQYTDETFR
									2	DIASGLIGPLIICKK
									2	ERGPEEEHLGILGPVIWAEVGDTIR
									2	FNKNNEGTYYSPNYNPQ
									2	FNKNNEGTYYSPNYNPQSR
									2	GFM[147]YGNQPGLTM[147]CK
									2	GMGNEVDVHAAFFHGQALTNK
									2	GPEEEHLGILGPVIWAEVGDTIR
									2	GTFNVECLTTDHYTGGMK
									2	GYTFGSLPGLSMCAEDR
									2	HLGILGPQLHADVGDK
									2	HLGILGPQLHADVGDKVK
									2	HLGILGPVIWAEVGDTIR
									2	KAEEEHLGILGPQLHADVGDK
									2	KAEEEHLGILGPQLHADVGDKVK
									2	KALYLQYTDETFR
									2	KLISVDTEHSNIYLQNGPDR
									2	LLATEEQSPGEGDGNCVTR
									2	LISVDTEHSNIYLQNGPDR
									2	MFTTAPDQVDKEDE
									2	MFTTAPDQVDKEDEDFQESNK
									2	MLLATEEQSPGEGDGNCVTR
									2	MYSVNGYTFGSLPGLSMCAEDR
									2	MYYSAVDPTKDIFTGLIGPMK
									2	MYYSAVDPTKDIFTGLIGPM[147]K
									2	M[147]FTTAPDQVDKEDEDFQE
									2	M[147]LLATEEQSPGEGDGNCVTR
									2	M[147]YYSAVDPTKDIFTGLIGPMK
									2	NNEGTYYSPNYNPQSR
									2	RDTANLFPQTSLTLH
									2	RQSEDSTFYLGER
									2	SAVDPTKDIFTGLIGPMK
									2	SGAGTEDSACIPWAYYSTVDQVK
									2	SSTVTPTLPGETLTYVWK
									2	STVTPTLPGETLTYVWK
									2	SVPPSASHVAPTETFTYE
									2	TTIEKPVWLGFLGPIIK
									2	TYCSEPEKVDKDNEDFQESNR
									2	TYMLLATEEQSPGEGDGNCVTR
									2	TYSDHPEKVNKDDEEFIESNK
									2	VNKDDEEFIESNKMHAINGR
									2	YSAVDPTKDIFTGLIGPMK
									3	ADDKVYPGEQYTYMLLATEEQSPGEGDGNCVTR
									3	ADDKVYPGEQYTYM[147]LLATEEQSPGEGDGNCVTR
									3	AEEEHLGILGPQLHADVGDKVK
									3	ERGPEEEHLGILGPVIWAEVGDTIR
									3	FNKNNEGTYYSPNYNPQSR
									3	GMGNEVDVHAAFFHGQALTNK
									3	HLGILGPQLHADVGDKVK
									3	HYYIGIIETTWDYASDHGEKK
									3	KAEEEHLGILGPQLHADVGDK
									3	KAEEEHLGILGPQLHADVGDKVK
									3	KLISVDTEHSNIYLQNGPDR
									3	LISVDTEHSNIYLQNGPDR
									3	IYHSHIDAPKDIASGLIGPLIICK
									3	IYHSHIDAPKDIASGLIGPLIICKK
									3	MHSMNGFMYGNQPGLTMCK
									3	NMATRPYSIHAHGVQTESSTVTPTLPGETLTYVWK
									3	NM[147]ATRPYSIHAHGVQTESSTVTPTLPGETLTYVWK
									3	SIHAHGVQTESSTVTPTLPGETLTYVWK
									3	TYCSEPEKVDKDNEDFQESNR
									3	TYSDHPEKVNKDDEEFIESNK
									3	VNKDDEEFIESNKMHAINGR
									3	NLASRPYTFHSHGITYYK
									2	NLASRPYTFHSHGITYYK
									3	HYYIGIIETTWDYASDHGEK
									2	DIASGLIGPLIICK
									2	GVYSSDVFDIFPGTYQTLEMFPR
									3	KALYLQYTDETFR
									3	SGAGTEDSACIPWAYYSTVDQVK
									3	LVYREYTDASFTNRK
									3	M[147]FTTAPDQVDKEDEDFQESNK
									2	EVGPTNADPVCLAK
									2	MYSVNGYTFGSLPGLSM[147]CAEDR
									3	KERGPEEEHLGILGPVIWAEVGDTIR
									3	DTANLFPQTSLTLHMWPDTEGTFNVECLTTDHYTGGM[147]K
									3	QYTDSTFRVPVER
									3	MYYSAVDPTKDIFTGLIGPMK
									2	GAYPLSIEPIGVR
									3	MYSVNGYTFGSLPGLSMCAEDRVK
									2	HYYIGIIETTWDYASDHGEK
									3	MFTTAPDQVDKEDEDFQESNK
									2	MHSMNGFM[147]YGNQPGLTMCK
									3	MYSVNGYTFGSLPGLSM[147]CAEDRVK
									2	HYYIGIIETTWDYASDHGEKK
									3	NNEGTYYSPNYNPQSR
									2	VTFHNKGAYPLSIEPIGVR
									3	SVPPSASHVAPTETFTYEWTVPK
									3	GVYSSDVFDIFPGTYQTLEM[147]FPR
									2	MHSMNGFMYGNQPGLTMCK
									3	M[147]YYSAVDPTKDIFTGLIGPM[147]K
									3	VTFHNKGAYPLSIEPIGVR
									2	M[147]FTTAPDQVDKEDEDFQESNK
									2	IYHSHIDAPKDIASGLIGPLIICK
									1	ALYLQYTDETFR
									1	DLYSGLIGPLIVCR
									2	DLYSGLIGPLIVCR
									2	LVYREYTDASFTNR
									2	M[147]YYSAVDPTKDIFTGLIGPM[147]K
									2	M[147]YSVNGYTFGSLPGLSMCAEDR
									1	DIASGLIGPLIICK
									2	NEGTYYSPNYNPQSR
									2	LVYREYTDASFTNRK
									2	NMATRPYSIHAHGVQTES
									2	MYSVNGYTFGSLPGLSMCAEDRVK
									3	VNKDDEEFIESNKM[147]HAINGR
									3	DTANLFPQTSLTLHM[147]WPDTEGTFNVECLTTDHYTGGMK
									2	IIWNYAPSGIDIFTK
									3	MHSMNGFMYGNQPGLTM[147]CK
									2	TVTPTLPGETLTYVWK
									3	VVYRQYTDSTFR
									2	DTANLFPQTSLTLH
									2	KAEEEHLGILGPQLHADVG
									3	KAEEEHLGILGPQLHADVGD
									3	M[147]YYSAVDPTKDIFTGLIGPMK
									1	EVGPTNADPVCLAK
									1	NNEGTYYSPNYNPQSR
									2	EWMLSCQNLNHLK
									3	LVYREYTDASFTNR
									2	GTYYSPNYNPQSR
									2	VNKDDEEFIESNKM[147]HAINGR
									2	M[147]YSVNGYTFGSLPGLSM[147]CAEDR
									2	MHSMNGFM[147]YGNQPGLTM[147]CK
									2	GYTFGSLPGLSM[147]CAEDR
									3	NLASRPYTFHSHGITYYKEHE
									2	EYTDASFTNR
									2	DTANLFPQTSLTLHM[147]WPDTE
									2	M[147]HSMNGFMYGNQPGLTMCK
									2	TFTYEWTVPK
									2	NMATRPYSIHAHGVQTE
									2	SVDTEHSNIYLQNGPDR
									2	LFPTVFDENESLLLEDNIR
									1	DIASGLIGPLIICKK
									2	SAGNEADVHGIYFSGNTYLWR
									3	VVYRQYTDSTFRVPVER
									2	IIETTWDYASDHGEK
									3	MHSMNGFM[147]YGNQPGLTMCK
									3	M[147]HSMNGFMYGNQPGLTMCK
									2	AEEIIWNYAPSGIDIFTK
									2	ERGPEEEHLGILGPVIWAE
									3	MYYSAVDPTKDIFTGLIGPM[147]K
									2	MGNEVDVHAAFFHGQALTNK
									1	SSTVTPTLPGETLTYVWK
103a	1	P00734	1	61.7	75	635	sp P00734 THRB_HUMAN Prothrombin OS=Homo sapiens GN=F2 PE=1 SV=2	633	1	LAVTTHGLPCLAWASAQAK
									1	TFGSGEADCGLRPLFEK
									2	AACLEGNCAEGLGTNYR
									2	DKLAACLEGNCAEGLGTNYR
									2	EAVEEETGDGLDEDSDR
									2	GQPSVLQVVNLPIVER
									2	GQPSVLQVVNLPIVERPV
									2	GQPSVLQVVNLPIVERPVCK
									2	HQDFNSAVQLVENFCR
									2	KPVAFSDYIHPVCLPDR
									2	KPVAFSDYIHPVCLPDRE
									2	KSPQELLCGASLISDR
									2	LAACLEGNCAEGLGTNYR
									2	LAVTTHGLPCLAWASAQAK
									2	LKKPVAFSDYIHPVCLPDR
									2	IVEGSDAEIGMSPWQVMLFR
									2	NPDSSTTGPWCYTTDPTVR
									2	PSVLQVVNLPIVERPVCK
									2	RQECSIPVCGQDQVTVAMTPR
									2	SEGSSVNLSPPLEQCVPDR
									2	TFGSGEADCGLRPLFEK
									2	VCLPDRETAASLLQAGYK
									2	VLQVVNLPIVERPVCK
									2	VTGWGNLKETWTANVGK
									3	AVEEETGDGLDEDSDRAIEGR
									3	DKLAACLEGNCAEGLGTNYR
									3	KPVAFSDYIHPVCLPDRETAASLLQAGYK
									3	LAVTTHGLPCLAWASAQAK
									3	PSVLQVVNLPIVERPVCK
									3	RQECSIPVCGQDQVTVAM[147]TPR
									3	RQECSIPVCGQDQVTVAMTPR
									2	IVEGSDAEIGM[147]SPWQVM[147]LFR
									2	YGFYTHVFR
									2	TATSEYQTFFNPR
									3	HQDFNSAVQLVENFCR
									2	QECSIPVCGQDQVTVAMTPR
									3	ITDNMFCAGYKPDEGKR
									2	TFGSGEADCGLRPLFEKK
									2	ITDNMFCAGYKPDEGKR
									3	YGFYTHVFR
									3	SEGSSVNLSPPLEQCVPDRGQQYQGR
									2	SPQELLCGASLISDR
									2	IVEGSDAEIGMSPWQVMLFRK
									2	RQECSIPVCGQDQVTVAM[147]TPR
									3	KSPQELLCGASLISDR
									2	WYQMGIVSWGEGCDRDGK
									2	WYQM[147]GIVSWGEGCDRDGK
									2	ETAASLLQAGYK
									1	TATSEYQTFFNPR
									1	KSPQELLCGASLISDR
									3	LKKPVAFSDYIHPVCLPDR
									2	WYQMGIVSWGEGCDR
									2	ELLESYIDGR
									1	LAACLEGNCAEGLGTNYR
									2	IVEGSDAEIGMSPWQVM[147]LFR
									3	ENLDRDIALMK
									2	ITDNMFCAGYKPDEGK
									2	DGKYGFYTHVFR
									2	IVEGSDAEIGM[147]SPWQVMLFR
									2	GDACEGDSGGPFVMK
									3	GQPSVLQVVNLPIVERPVCKDSTR
									2	WIQKVIDQFGE
									2	FNSAVQLVENFCR
									2	AVEEETGDGLDEDSDR
									3	VTGWGNLKETWTANVGK
									2	PVCGQDQVTVAM[147]TPR
									2	AVTTHGLPCLAWASAQAK
									2	QECSIPVCGQDQVTVAM[147]TPR
									2	ENLDRDIALMK
									3	GQPSVLQVVNLPIVERPVCK
									2	SIPVCGQDQVTVAMTPR
[truncated: 2,902 more rows]
