# Supplementary material for: Proteomics-based identification and validation of novel plasma biomarkers phospholipid transfer protein and mannan-binding lectin serine protease-1 in age-related macular degeneration
Source: Sci Rep. 2016 Sep 8;6:32548. doi: 10.1038/srep32548 (PMC5015054; doi:10.1038/srep32548)
Supplement: Supplementary Table 2 [file srep32548-s2.xls]

## Sheet: Sheet1
Supplementary Table 2. List of identified exudative AMD peptides
1) Results were obtained by 4-dimensional separation followed by shotgun LC-MS/MS and subsequent parsimonious protein assembly.
2) Entry number, group probability, accesion number, protein probability, percent coverage, the number of unique peptides, the number of total spectra, description (protein name), proein length, precursor ion charge, peptide sequence.
entry no.	group probability	Accession Number	protein probability	percent coverage	num unique peps	tot indep spectra	description	protein length	precursor ion charge	peptide sequence
1	1	A0M8Q6,P0CF74,P0CG05,P0CG06	1	36.8	5	64	sp A0M8Q6 LAC7_HUMAN Ig lambda-7 chain C region OS=Homo sapiens GN=IGLC7 PE=1 SV=2,sp P0CF74 LAC6_HUMAN Ig lambda-6 chain C region OS=Homo sapiens GN=IGLC6 PE=4 SV=1,sp P0CG05 LAC2_HUMAN Ig lambda-2 chain C regions OS=Homo sapiens GN=IGLC2 PE=1 SV=1,sp P0CG06 LAC3_HUMAN Ig lambda-3 chain C regions OS=Homo sapiens GN=IGLC3 PE=1 SV=1	108;;;	1	AAPSVTLFPPSSEELQANK
									2	AAPSVTLFPPSSEELQANK
									2	YAASSYLSLTPEQWK
									1	YAASSYLSLTPEQWK
									2	QSNNKYAASSYLSLTPEQWK
2	1	A2VCK8,A8MW06,P62328	1	54.5	5	11	tr A2VCK8 A2VCK8_HUMAN Thymosin beta 4, X-linked OS=Homo sapiens GN=TMSB4X PE=4 SV=1,sp A8MW06 TMSL3_HUMAN Thymosin beta-4-like protein 3 OS=Homo sapiens GN=TMSL3 PE=2 SV=1,sp P62328 TYB4_HUMAN Thymosin beta-4 OS=Homo sapiens GN=TMSB4X PE=1 SV=2	45;;	3	TETQEKNPLPSKETIEQEKQAGES
									2	TETQEKNPLPSKETIEQEK
									2	NPLPSKETIEQEKQAGES
									3	NPLPSKETIEQEKQAGES
									3	TETQEKNPLPSKETIEQEK
3	1	A6NCP9,P02753,Q5VY30	1	63.8	23	102	tr A6NCP9 A6NCP9_HUMAN Retinol binding protein 4, plasma, isoform CRA_b OS=Homo sapiens GN=RBP4 PE=3 SV=2,sp P02753 RET4_HUMAN Retinol-binding protein 4 OS=Homo sapiens GN=RBP4 PE=1 SV=3,tr Q5VY30 Q5VY30_HUMAN Retinol binding protein 4, plasma OS=Homo sapiens GN=RBP4 PE=2 SV=1	203;;	2	GNDDHWIVDTDYDTYAVQYSCR
									2	LLNLDGTCADSYSFVFSR
									2	LLNNWDVCADM[147]VGTFTDTEDPAK
									3	GNDDHWIVDTDYDTYAVQYSCR
									3	KDPEGLFLQDNIVAEFSVDETGQM[147]SATAK
									3	LLNNWDVCADMVGTFTDTEDPAKFK
									3	LLNNWDVCADM[147]VGTFTDTEDPAKFK
									2	YWGVASFLQK
									2	FSGTWYAM[147]AK
									2	LLNNWDVCADMVGTFTDTEDPAK
									2	FSGTWYAMAK
									1	YWGVASFLQK
									2	FSVDETGQMSATAK
									2	WGVASFLQK
									2	FSVDETGQM[147]SATAK
									2	GNDDHWIVDTDYDTYAVQY
									2	KDPEGLFLQDNIVAEFSVDETGQMSATAK
									2	LIVHNGYCDGR
									2	ADM[147]VGTFTDTEDPAK
									2	LLNNWDVCADMVGTFTDTEDPAKFK
									2	KDPEGLFLQDNIVAE
									1	FSGTWYAMAK
									2	M[147]KYWGVASFLQK
4	1	A6NIW5,P32119	1	13.2	2	9	tr A6NIW5 A6NIW5_HUMAN Peroxiredoxin 2, isoform CRA_a OS=Homo sapiens GN=PRDX2 PE=4 SV=2,sp P32119 PRDX2_HUMAN Peroxiredoxin-2 OS=Homo sapiens GN=PRDX2 PE=1 SV=5	139;	2	KEGGLGPLNIPLLADVTR
									2	EGGLGPLNIPLLADVTR
5	1	B2R4C5,P61626	1	31.8	4	6	tr B2R4C5 B2R4C5_HUMAN Lysozyme C OS=Homo sapiens GN=LYZ PE=2 SV=1,sp P61626 LYSC_HUMAN Lysozyme C OS=Homo sapiens GN=LYZ PE=1 SV=1	151;	3	YWCNDGKTPGAVNACHLSCSALLQDNIADAVACAK
									3	TPGAVNACHLSCSALLQDNIADAVACAK
									2	TPGAVNACHLSCSALLQDNIADAVACAK
									2	STDYGIFQINSR
6	1	B3KUE5,E7EV16,P55058	1	12.6	4	5	tr B3KUE5 B3KUE5_HUMAN Phospholipid transfer protein, isoform CRA_c OS=Homo sapiens GN=PLTP PE=2 SV=1,tr E7EV16 E7EV16_HUMAN Uncharacterized protein OS=Homo sapiens GN=PLTP PE=4 SV=1,sp P55058 PLTP_HUMAN Phospholipid transfer protein OS=Homo sapiens GN=PLTP PE=1 SV=1	522;;	2	TM[147]LQIGVMPMLNER
									2	IYSNHSALESLALIPLQAPLK
									2	TMLQIGVMPMLNER
									2	FLEQELETITIPDLR
7	1	B4DG39,P06744	1	11.1	3	6	tr B4DG39 B4DG39_HUMAN Glucose-6-phosphate isomerase OS=Homo sapiens GN=GPI PE=2 SV=1,sp P06744 G6PI_HUMAN Glucose-6-phosphate isomerase OS=Homo sapiens GN=GPI PE=1 SV=4	579;	2	TLAQLNPESSLFIIASK
									3	VDHQTGPIVWGEPGTNGQHAFYQLIHQGTK
									2	VFEGNRPTNSIVFTK
8	1	C9IZD4,O75882	1	5.3	5	10	tr C9IZD4 C9IZD4_HUMAN Uncharacterized protein OS=Homo sapiens GN=ATRN PE=4 SV=1,sp O75882 ATRN_HUMAN Attractin OS=Homo sapiens GN=ATRN PE=1 SV=2	1294;	2	HCETCISGFYGDPTNGGK
									2	LTGSSGFVTDGPGNYK
									2	GDECQLCEVENR
									2	LTGSSGFVTDGPGNYKYK
									2	TACGDCTSGSSECMWCSNMK
9	1	C9JV77,F5H0Q5,P02765	1	56.1	44	618	tr C9JV77 C9JV77_HUMAN Uncharacterized protein OS=Homo sapiens GN=AHSG PE=4 SV=1,tr F5H0Q5 F5H0Q5_HUMAN Uncharacterized protein OS=Homo sapiens GN=AHSG PE=4 SV=1,sp P02765 FETUA_HUMAN Alpha-2-HS-glycoprotein OS=Homo sapiens GN=AHSG PE=1 SV=1	375;;	1	EHAVEGDCDFQLLK
									2	AALVAIDYINQNLPWGYK
									2	AQLVPLPPSTYVEFTVSGTDCVAK
									2	EAALVAIDYINQNLPWGYK
									2	EHAVEGDCDFQLLK
									2	EHAVEGDCDFQLLKLDGK
									2	HAVEGDCDFQLLK
									2	HTFMGVVSLGSPSGEVSHP
									2	HTFMGVVSLGSPSGEVSHPR
									2	HTFM[147]GVVSLGSPSGEVSHPR
									2	HTLNQIDEVKVWPQQPSGE
									2	HTLNQIDEVKVWPQQPSGELFEIE
									2	IDTLETTCHVLDPTPVAR
									2	IEIDTLETTCHVLDPTPVAR
									2	LVAIDYINQNLPWGYK
									2	QLKEHAVEGDCDFQLLK
									2	TVVQPSVGAAAGPVVPPCPGR
									3	APPSPPLGAPGLPPAGSPPDSHVLLAAPPGHQLHR
									3	HTFMGVVSLGSPSGEVSHPR
									3	HTFM[147]GVVSLGSPSGEVSHPR
									3	PDAPPSPPLGAPGLPPAGSPPDSHVLLAAPPGHQLHR
									3	TVVQPSVGAAAGPVVPPCPGR
									3	EHAVEGDCDFQLLK
									3	AQLVPLPPSTYVEFTVSGTDCVAK
									3	QLKEHAVEGDCDFQLLK
									3	PPAGSPPDSHVLLAAPPGHQLHR
									2	FSVVYAK
									2	PLPPSTYVEFTVSGTDCVAK
									3	GVVSLGSPSGEVSHPR
									2	GSPPDSHVLLAAPPGHQLHR
									2	PSVGAAAGPVVPPCPGR
									2	DSHVLLAAPPGHQLHR
									2	MGVVSLGSPSGEVSHPR
									2	GVVSLGSPSGEVSHPR
									2	HTLNQIDEVK
									2	FM[147]GVVSLGSPSGEVSHPR
									2	VQPSVGAAAGPVVPPCPGR
									2	VVQPSVGAAAGPVVPPCPGR
									2	VCQDCPLLAPLNDTR
									3	DSHVLLAAPPGHQLHR
									3	PPDSHVLLAAPPGHQLHR
									2	GPVVPPCPGR
									3	AALVAIDYINQNLPWGYK
									2	PSGEVSHPR
10	1	CAS1_BOVIN	1	22.9	5	5	ALPHA-S1 CASEIN PRECURSOR. - BOS TAURUS (BOVINE).	217	2	HQGLPQEVLNENLLR
									2	FFVAPFPEVFGK
									2	YKVPQLEIVPNSAEER
									2	FFVAPFPEVFGKEK
									3	HPIKHQGLPQEVLNENLLR
11	1	CASB_BOVIN	1	22.8	6	12	BETA CASEIN PRECURSOR. - BOS TAURUS (BOVINE).	227	2	DM[147]PIQAFLLYQEPVLGPVR
									2	IQAFLLYQEPVLGPVR
									2	TPVVVPPFLQPEVM[147]GVSK
									3	AVPYPQRDM[147]PIQAFLLYQEPVLGPVR
									2	TPVVVPPFLQPEVMGVSK
									1	GPFPIIV
12	1	D1MGQ2,P69905	1	43	5	19	tr D1MGQ2 D1MGQ2_HUMAN Alpha-2 globin chain OS=Homo sapiens GN=HBA2 PE=3 SV=1,sp P69905 HBA_HUMAN Hemoglobin subunit alpha OS=Homo sapiens GN=HBA1 PE=1 SV=2	145;	2	TYFPHFDLSHGSAQVK
									3	VADALTNAVAHVDDMPNALSALSDLHAHK
									3	TYFPHFDLSHGSAQVK
									2	VGAHAGEYGAEALER
									3	KVADALTNAVAHVDDMPNALSALSDLHAHK
13	1	D6R934,D6RA08,P02746	1	34.5	16	94	tr D6R934 D6R934_HUMAN Uncharacterized protein OS=Homo sapiens GN=C1QB PE=4 SV=1,tr D6RA08 D6RA08_HUMAN Uncharacterized protein OS=Homo sapiens GN=C1QB PE=4 SV=1,sp P02746 C1QB_HUMAN Complement C1q subcomponent subunit B OS=Homo sapiens GN=C1QB PE=1 SV=3	256;;	2	FDHVITNMNNNYEPR
									2	FDHVITNM[147]NNNYEPR
									2	LEQGENVFLQATDK
									2	VPGLYYFTYHASSR
									3	PGLYYFTYHASSR
									3	VPGLYYFTYHASSR
									2	VVTFCDYAYNTFQVTTGGMVLK
									3	DQTIRFDHVITNMNNNYEPR
									1	FDHVITNMNNNYEPR
									2	VVTFCDYAYNTFQVTTGGM[147]VLK
									1	LEQGENVFLQATDK
									2	GNLCVNLMR
									2	VPGLYYFTYHAS
									2	AYNTFQVTTGGM[147]VLK
									3	DQTIRFDHVITNM[147]NNNYEPR
									2	VPGLYYFTYH
14	1	D6RAR4,Q04756	1	12.8	7	18	tr D6RAR4 D6RAR4_HUMAN Uncharacterized protein OS=Homo sapiens GN=HGFAC PE=3 SV=1,sp Q04756 HGFA_HUMAN Hepatocyte growth factor activator OS=Homo sapiens GN=HGFAC PE=1 SV=1	674;	2	CQIAGWGHLDENVSGYSSSLR
									2	VQLSPDLLATLPEPASPGR
									2	SQFVQPICLPEPGSTFPAGHK
									3	SQFVQPICLPEPGSTFPAGHK
									2	TTDVTQTFGIEK
									3	CQIAGWGHLDENVSGYSSSLR
									2	VANYVDWINDR
15	1	D9ZGG2,P04004	1	40	27	167	tr D9ZGG2 D9ZGG2_HUMAN Vitronectin OS=Homo sapiens GN=VTN PE=4 SV=1,sp P04004 VTNC_HUMAN Vitronectin OS=Homo sapiens GN=VTN PE=1 SV=1	486;	1	DWHGVPGQVDAAMAGR
									1	SIAQYWLGCPAPGHL
									2	DVWGIEGPIDAAFTR
									2	DWHGVPGQVDAAMAGR
									2	DWHGVPGQVDAAM[147]AGR
									2	GIPDNVDAALALPAHSYSGR
									2	GNPEQTPVLKPEEEAPAPE
									2	QVGGPSLTSDLQAQSK
									2	SIAQYWLGCPAPGH
									2	SIAQYWLGCPAPGHL
									3	CQCDELCSYYQSCCTDYTAECKPQVTR
									3	DWHGVPGQVDAAM[147]AGR
									3	LCSYYQSCCTDYTAECKPQVTR
									3	DWHGVPGQVDAAMAGR
									2	FEDGVLDPDYPR
									2	IYISGM[147]APRPSLAK
									2	GQYCYELDEK
									3	SIAQYWLGCPAPGHL
									3	WHGVPGQVDAAMAGR
									2	IYISGMAPRPSLAK
									2	GFDGIPDNVDAALALPAHSYSGR
									2	AQYWLGCPAPGHL
									2	CQCDELCSYYQSCCTDYTAECKPQVTR
									2	LCSGKPFDAFTDLK
									2	VDTVDPPYPR
									2	WGIEGPIDAAFTR
									2	VGGPSLTSDLQAQSK
16	1	E7EX03,Q96KN2	1	17.1	5	12	tr E7EX03 E7EX03_HUMAN Uncharacterized protein OS=Homo sapiens GN=CNDP1 PE=4 SV=1,sp Q96KN2 CNDP1_HUMAN Beta-Ala-His dipeptidase OS=Homo sapiens GN=CNDP1 PE=1 SV=4	495;	2	VFQYIDLHQDEFVQTLK
									2	YPSLSIHGIEGAFDEPGTK
									2	GTVCFYGHLDVQPADR
									2	SVVLIPLGAVDDGEHSQNEK
									2	ALEQDLPVNIK
17	1	E9KL39,P37802	1	33.2	5	6	tr E9KL39 E9KL39_HUMAN Epididymis tissue sperm binding protein Li 7e OS=Homo sapiens PE=2 SV=1,sp P37802 TAGL2_HUMAN Transgelin-2 OS=Homo sapiens GN=TAGLN2 PE=1 SV=3	203;	2	YGINTTDIFQTVDLWEGK
									2	QMEQISQFLQAAER
									2	DGTVLCELINALYPEGQAPVKK
									3	DGTVLCELINALYPEGQAPVKK
									2	TLM[147]NLGGLAVAR
18	1	E9PF24,O14791	1	11.8	4	16	tr E9PF24 E9PF24_HUMAN Uncharacterized protein OS=Homo sapiens GN=APOL1 PE=4 SV=1,sp O14791 APOL1_HUMAN Apolipoprotein L1 OS=Homo sapiens GN=APOL1 PE=1 SV=5	387;	2	VAQELEEKLNILNNNYK
									2	VTEPISAESGEQVER
									3	VTEPISAESGEQVER
									2	WWTQAQAHDLVIK
19	1	E9PGU3,P35858	1	26.8	15	51	tr E9PGU3 E9PGU3_HUMAN Uncharacterized protein OS=Homo sapiens GN=IGFALS PE=4 SV=1,sp P35858 ALS_HUMAN Insulin-like growth factor-binding protein complex acid labile subunit OS=Homo sapiens GN=IGFALS PE=1 SV=1	654;	2	DLHFLEELQLGHNR
									2	LWLEGNPWDCGCPLK
									2	SFEGLGQLEVLTLDHNQLQEVK
									2	SLALGTFAHTPALASLGLSNNR
									2	VAGLLEDTFPGLLGLR
									3	LAYLQPALFSGLAELR
									2	LEALPNSLLAPLGR
									3	DLHFLEELQLGHNR
									2	LAYLQPALFSGLAELR
									2	NLIAAVAPGAFLGLK
									2	LHSLHLEGSCLGR
									3	SLALGTFAHTPALASLGLSNNR
									2	ALRDFALQNPSAVPR
									3	SFEGLGQLEVLTLDHNQLQEVK
									2	DFALQNPSAVPR
20	1	E9PHK0,P05452	1	68.1	13	36	tr E9PHK0 E9PHK0_HUMAN Uncharacterized protein OS=Homo sapiens GN=CLEC3B PE=4 SV=1,sp P05452 TETN_HUMAN Tetranectin OS=Homo sapiens GN=CLEC3B PE=1 SV=3	163;	2	GGTLGTPQTGSENDALYEYLR
									2	TFHEASEDCISR
									2	CFLAFTQTK
									2	NWETEITAQPDGGKTENCAVLSGAANGK
									2	NWETEITAQPDGGK
									2	CRDQLPYICQFGIV
									3	SRLDTLAQEVALLKEQQALQTVCLK
									2	LDTLAQEVALLK
									3	LDTLAQEVALLKEQQALQTVCLK
									2	SRLDTLAQEVALLK
									3	TFHEASEDCISR
									2	DQLPYICQFGIV
									3	NWETEITAQPDGGKTENCAVLSGAANGK
21	1	F1T092,P36955	1	46.2	17	51	tr F1T092 F1T092_HUMAN Pigment epithelium-derived factor OS=Homo sapiens GN=SERPINF1 PE=2 SV=1,sp P36955 PEDF_HUMAN Pigment epithelium-derived factor OS=Homo sapiens GN=SERPINF1 PE=1 SV=4	425;	2	ALYYDLISSPDIHGTYK
									2	GSPDPDSTGALVEEEDPFFKVPVNK
									2	LAAAVSNFGYDLYR
									2	KTSLEDFYLDEER
									2	SSTSPTTNVLLSPLSVATALSALSLGAEQR
									2	EIPDEISILLLGVAHFK
									2	LDLQEINNWVQAQMK
									1	ALYYDLISSPDIHGTYK
									2	DTDTGALLFIGK
									2	TVQAVLTVPK
									1	LAAAVSNFGYDLYR
									2	YGLDSDLSCK
									2	LQSLFDSPDFSK
									2	LQSLFDSPDFSKITGKPIK
									2	ELLDTVTAPQK
									3	ALYYDLISSPDIHGTYK
									3	SSTSPTTNVLLSPLSVATALSALSLGAEQR
22	1	F2RM36,P00740,Q5FBE1	1	22.7	9	22	tr F2RM36 F2RM36_HUMAN Coagulation factor IX OS=Homo sapiens GN=FIX F9 PE=2 SV=1,sp P00740 FA9_HUMAN Coagulation factor IX OS=Homo sapiens GN=F9 PE=1 SV=2,tr Q5FBE1 Q5FBE1_HUMAN Coagulation factor IX OS=Homo sapiens GN=F9 PE=2 SV=1	469;;	2	VVGGEDAKPGQFPWQVVLNGK
									2	WIVTAAHCVETGVK
									3	ITVVAGEHNIEETEHTEQKR
									3	VVGGEDAKPGQFPWQVVLNGK
									2	FGSGYVSGWGR
									3	VVGGEDAKPGQFPWQVVLNGKVDAFCGGSIVNEK
									3	ITVVAGEHNIEETEHTEQK
									3	FTIYNNM[147]FCAGFHEGGR
									2	VDAFCGGSIVNEK
23	1	F5GXS5,Q13790	1	9.7	4	20	tr F5GXS5 F5GXS5_HUMAN Uncharacterized protein OS=Homo sapiens GN=APOF PE=4 SV=1,sp Q13790 APOF_HUMAN Apolipoprotein F OS=Homo sapiens GN=APOF PE=1 SV=2	314;	2	NLGTALYYATQNCLGK
									2	SGVQQLIQYYQDQK
									1	SGVQQLIQYYQDQK
									2	TALYYATQNCLGK
24	1	F5H8B0,P08709	1	10.6	2	4	tr F5H8B0 F5H8B0_HUMAN Uncharacterized protein OS=Homo sapiens GN=F7 PE=3 SV=1,sp P08709 FA7_HUMAN Coagulation factor VII OS=Homo sapiens GN=F7 PE=1 SV=1	404;	2	LHQPVVLTDHVVPLCLPER
									2	VAQVIIPSTYVPGTTNHDIALLR
25	1	O43866	1	33.4	7	17	sp O43866 CD5L_HUMAN CD5 antigen-like OS=Homo sapiens GN=CD5L PE=1 SV=1	353	2	ELGCGAASGTPSGILYEPPAEK
									2	GQWGTVCDDGWDIKDVAVLCR
									2	HQNQWYTVCQTGWSLR
									2	GVWGSVCDDNWGEKEDQVVCK
									2	ELGCGAASGTPSGILYEPPAEKEQK
									2	EATLQDCPSGPWGK
									2	FWGFHDCTHQEDVAVICSG
26	1	P00738	1	53.2	19	61	sp P00738 HPT_HUMAN Haptoglobin OS=Homo sapiens GN=HP PE=1 SV=1	413	2	SPVGVQPILNEHTFCAGMSK
									2	SPVGVQPILNEHTFCAGM[147]SK
									2	YQEDTCYGDAGSAFAVHDLEE
									3	AVGDKLPECEADDGCPKPPEIAHGYVEHSVR
									3	AVGDKLPECEAVCGKPK
									3	SPVGVQPILNEHTFCAGMSK
									2	VVLHPNYSQVDIGLIK
									3	SPVGVQPILNEHTFCAGM[147]SK
									2	DIAPTLTLYVGKK
									2	YVMLPVADQDQCIR
									2	VTSIQDWVQK
									2	AVGDKLPECEAVCGKPK
									3	VDSGNDVTDIADDGCPKPPEIAHGYVEHSVR
									3	TDIADDGCPKPPEIAHGYVEHSVR
									2	VMPICLPSKDYAEVGR
									2	LRTEGDGVYTLNNEK
									2	SCAVAEYGVYVK
									2	VM[147]PICLPSKDYAEVGR
									2	DIAPTLTLYVGK
27	1	P00739	1	39.1	6	14	sp P00739 HPTR_HUMAN Haptoglobin-related protein OS=Homo sapiens GN=HPR PE=1 SV=2	354	2	YQEDTCYGDAGSAFAVHDLEE
									2	YVMLPVADQYDCITHYEGSTCPK
									3	VVLHPNYHQVDIGLIK
									2	VVLHPNYHQVDIGLIK
									2	VGYVSGWGQSDNFK
									3	SPVGVQPILNEHTFCVGMSK
									2	SPVGVQPILNEHTFCVGMSK
28	1	P00746	1	42.3	11	16	sp P00746 CFAD_HUMAN Complement factor D OS=Homo sapiens GN=CFD PE=1 SV=5	258	2	VDRDVAPGTLCDVAGWGIVNHAGR
									2	VQVLLGAHSLSQPEPSKR
									3	VDRDVAPGTLCDVAGWGIVNHAGR
									2	DSCKGDSGGPLVCGGVLEGVVTSGSR
									2	RPDSLQHVLLPVLDR
									3	RPDSLQHVLLPVLDR
									2	VQVLLGAHSLSQPEPSK
									2	DVAPGTLCDVAGWGIVNHAGR
									3	AVPHPDSQPDTIDHDLLLLQLSEK
									3	DSCKGDSGGPLVCGGVLEGVVTSGSR
									2	AVPHPDSQPDTIDHDLLLLQLSEK
29	1	P00748	1	41.8	19	59	sp P00748 FA12_HUMAN Coagulation factor XII OS=Homo sapiens GN=F12 PE=1 SV=3	626	2	GRPGPQPWCATTPNFDQDQR
									2	LHEAFSPVSYQHDLALLR
									2	LQEDADGSCALLSPYVQPVCLPSGAAR
									2	TTLSGAPCQPWASEATYR
									2	YASFLQEAQVPFLSLER
									3	GRPGPQPWCATTPNFDQDQR
									3	YKAEEHTVVLTVTGEPCHFPFQYHR
									3	CSAPDVHGSSILPGMLCAGFLEGGTDACQGDSGGPLVCEDQAAER
									3	LHEAFSPVSYQHDLALLR
									2	LTLQGIISWGSGCGDR
									3	NPDNDIRPWCFVLNR
									2	VVGGLVALR
									3	EQPPSLTRNGPLSCGQR
									2	GGTDACQGDSGGPLVCEDQAAER
									2	CLQDRPAPEDLTVVLGQER
									3	LQEDADGSCALLSPYVQPVCLPSGAAR
									2	NPDNDIRPWCFVLNR
									2	NWGLGGHAFCR
									2	PAPEDLTVVLGQER
30	1	P01011	1	41.4	38	272	sp P01011 AACT_HUMAN Alpha-1-antichymotrypsin OS=Homo sapiens GN=SERPINA3 PE=1 SV=2	431	1	AVLDVFEEGTEASAATAVK
									2	AKWEMPFDPQDTHQSR
									2	AVLDVFEEGTEASAATAVK
									2	HPNSPLDEENLTQENQDR
									2	IIVPTDTQNIFFMSK
									2	IIVPTDTQNIFFM[147]SK
									2	ITLLSALVETR
									2	LYGSEAFATDFQDSAAAK
									2	LYGSEAFATDFQDSAAAKK
									2	MEEVEAMLLPETLKR
									2	NSPLDEENLTQENQDR
									2	PNSPLDEENLTQENQDR
									2	RLYGSEAFATDFQDSAAAK
									2	RLYGSEAFATDFQDSAAAKK
									2	SPLDEENLTQENQDR
									3	HPNSPLDEENLTQENQDR
									3	RLYGSEAFATDFQDSAAAKK
									2	WEMPFDPQDTHQSR
									3	LYGSEAFATDFQDSAAAKK
									3	EQLSLLDRFTEDAKR
									2	AKWEM[147]PFDPQDTHQSR
									3	AKWEMPFDPQDTHQSR
									1	LYGSEAFATDFQDSAAAK
									1	WEMPFDPQDTHQSR
									2	EQLSLLDRFTEDAK
									2	DEELSCTVVELK
									2	TSEAEIHQSFQHLLR
									1	AKWEMPFDPQDTHQSR
									2	VPTDTQNIFFMSK
									2	EQLSLLDRFTEDAKR
									2	EQLSLLDR
									2	AFATDFQDSAAAK
									2	FATDFQDSAAAK
									1	EIGELYLPK
									2	MIIVPTDTQNIFFMSK
									2	NLAVSQVVHK
									2	IGELYLPK
									2	TLLSALVETR
31	1	P01031	1	27	38	74	sp P01031 CO5_HUMAN Complement C5 OS=Homo sapiens GN=C5 PE=1 SV=4	1704	2	CCYDGACVNNDETCEQR
									2	SPYIDKITHYNYLILSK
									2	TGEAVAEKDSEITFIKK
									2	YKEDFSTTGTAYFEVK
									3	MPITYDNGFLFIHTDKPVYTPDQSVK
									3	MSAVEGICTSESPVIDHQGTK
									2	LNLVATPLFLKPGIPYPIK
									2	MPITYDNGFLFIHTDKPVYTPDQSVK
									2	MVETTAYALLTSLNLK
									3	RM[147]PITYDNGFLFIHTDKPVYTPDQSVK
									2	QLPGGQNPVSYVYLEVVSK
									3	M[147]PITYDNGFLFIHTDKPVYTPDQSVK
									2	ALLVGEHLNIIVTPK
									2	TDAPDLPEENQAR
									2	MSAVEGICTSESPVIDHQGTK
									2	FSDASYQSINIPVTQNMVPSSR
									2	ITHYNYLILSK
									2	ELSYYSLEDLNNK
									3	EKFSDASYQSINIPVTQNMVPSSR
									2	FQNSAILTIQPK
									2	AFTECCVVASQLR
									3	RMPITYDNGFLFIHTDKPVYTPDQSVK
									2	NADYSYSVWK
									3	DSLDQLVGGVPVTLNAQTIDVNQETSDLDPSK
									3	EYVLPHFSVSIEPEYNFIGYK
									2	VSITSITVENVFVK
									2	TGEAVAEKDSEITFIK
									3	SPYIDKITHYNYLILSK
									2	EKFSDASYQSINIPVTQNMVPSSR
									2	DGHVILQLNSIPSSDFLCVR
									3	FSYSSGHVHLSSENKFQNSAILTIQPK
									2	TLLPVSKPEIR
									3	ALLVGEHLNIIVTPK
									2	LKEGMLSIMSYR
									2	ESYSGVTLDPR
									2	GGSASTWLTAFALR
									2	KQTACKPEIAYAYK
									2	SDLGCGAGGGLNNANVFHLA
32	1	P01034	1	22.6	3	3	sp P01034 CYTC_HUMAN Cystatin-C OS=Homo sapiens GN=CST3 PE=1 SV=1	149	2	TQPNLDNCPFHDQPHLK
									2	LVGGPMDASVEEEGVR
									2	PNLDNCPFHDQPHLK
33	1	P01834	1	82.1	14	76	sp P01834 IGKC_HUMAN Ig kappa chain C region OS=Homo sapiens GN=IGKC PE=1 SV=1	108	2	SVTEQDSKDSTYSLSSTLTLSK
									2	TVAAPSVFIFPPSDEQLK
									2	VDNALQSGNSQESVTEQDSKDSTYSLSSTLTLSK
									2	VYACEVTHQGLSSPVTK
									2	YACEVTHQGLSSPVTK
									3	VDNALQSGNSQESVTEQDSKDSTYSLSSTLTLSK
									2	SGTASVVCLLNNFYPR
									3	VYACEVTHQGLSSPVTK
									2	VDNALQSGNSQESVTEQDSK
									3	HKVYACEVTHQGLSSPVTK
									2	DSTYSLSSTLTLSK
									1	TVAAPSVFIFPPSDEQLK
									2	ACEVTHQGLSSPVTK
									3	YACEVTHQGLSSPVTK
34	1	P01871	1	36.3	19	131	sp P01871 IGHM_HUMAN Ig mu chain C region OS=Homo sapiens GN=IGHM PE=1 SV=3	460	2	FTCTVTHTDLPSPLK
									2	GQPLSPEKYVTSAPMPEPQAPGR
									2	GVALHRPDVYLLPPAR
									2	NVPLPVIAELPPKVSVFVPPR
									2	YVTSAPM[147]PEPQAPGR
									3	GVALHRPDVYLLPPAR
									3	YAATSQVLLPSKDVMQGTDEHVVCK
									2	QVGSGVTTDQVQAEAK
									2	YVTSAPMPEPQAPGR
									2	STGKPTLYNVSLVMSDTAGTCY
									3	YAATSQVLLPSKDVM[147]QGTDEHVVCK
									2	YAATSQVLLPSK
									3	FTCTVTHTDLPSPLK
									2	NVPLPVIAELPPK
									2	VSVFVPPR
									3	YVTSAPM[147]PEPQAPGR
									2	LICQATGFSPR
									1	YVTSAPMPEPQAPGR
									2	VFAIPPSFASIFLTK
35	1	P01876	1	41.9	15	86	sp P01876 IGHA1_HUMAN Ig alpha-1 chain C region OS=Homo sapiens GN=IGHA1 PE=1 SV=2	359	1	DASGVTFTWTPSSGK
									2	DASGVTFTWTPSSGK
									2	GDTFSCMVGHEALPLAFTQK
									2	KGDTFSCMVGHEALPLAFTQK
									2	QEPSQGTTTFAVTSILR
									2	SCMVGHEALPLAFTQK
									3	KGDTFSCMVGHEALPLAFTQK
									3	KGDTFSCM[147]VGHEALPLAFTQK
									3	NFPPSQDASGDLYTTSSQLTLPATQCLAGK
									3	SGNTFRPEVHLLPPPSEELALNELVTLTCLAR
									2	NFPPSQDASGDLYTTSSQLTLPATQCLAGK
									2	KGDTFSCM[147]VGHEALPLAFTQK
									2	DLCGCYSVSSVLPGCAEPWNHGK
									2	SVLPGCAEPWNHGK
									2	WLQGSQELPR
36	1	P02647	1	79.4	77	1006	sp P02647 APOA1_HUMAN Apolipoprotein A-I OS=Homo sapiens GN=APOA1 PE=1 SV=1	272	1	DSGRDYVSQFEGSALGK
									1	EQLGPVTQEFWDNLEK
									1	LLDNWDSVTSTFSK
									1	VKDLATVYVDVLK
									2	DSGRDYVSQFEGSALGK
									2	DSGRDYVSQFEGSALGKQLNLK
									2	DYVSQFEGSALGK
									2	EQLGPVTQEFWDNLE
									2	EQLGPVTQEFWDNLEK
									2	EQLGPVTQEFWDNLEKETEGLRQ
									2	GRDYVSQFEGSALGK
									2	HFWQQDEPPQSPWDR
									2	KVSFLSALEEYTK
									2	LLDNWDSVTSTFSK
									2	LREQLGPVTQEFWDNLE
									2	LREQLGPVTQEFWDNLEK
									2	LREQLGPVTQEFWDNLEKE
									2	LREQLGPVTQEFWDNLEKETE
									2	QLGPVTQEFWDNLEK
									2	SGRDYVSQFEGSALGK
									2	VKDLATVYVDVLK
									2	VKDLATVYVDVLKDSGR
									2	VSFLSALEEYTK
									2	VSFLSALEEYTKK
									2	VTQEFWDNLEKETEGLR
									3	DSGRDYVSQFEGSALGK
									3	EQLGPVTQEFWDNLEKETEGLRQEM[147]SK
									3	LREQLGPVTQEFWDNLEK
									3	LREQLGPVTQEFWDNLEKETEGLR
									3	VKDLATVYVDVLK
									3	VKDLATVYVDVLKDSGR
									2	THLAPYSDELR
									2	WQEEMELYR
									2	DLATVYVDVLK
									2	VQPYLDDFQKK
									2	KWQEEM[147]ELYR
									3	DSGRDYVSQFEGSALGKQLNLK
									2	WQEEM[147]ELYR
									2	QGLLPVLESFK
									2	AKVQPYLDDFQKK
									2	LLDNWDSVTSTFSKLR
									2	EQLGPVTQEFWDNLEKETEGLR
									2	DLATVYVDVLKDSGR
									2	ATEHLSTLSEKAKPALEDLR
									2	LAEYHAKATEHLSTLSEK
									2	DYVSQFEGSALGKQLNLK
									2	AKVQPYLDDFQK
									2	THLAPYSDELRQR
									3	ETEGLRQEM[147]SKDLEEVK
									3	ATEHLSTLSEKAKPALEDLR
									1	VSFLSALEEYTK
									1	LSPLGEEMR
									3	AKVQPYLDDFQKK
									1	THLAPYSDELR
									2	LHELQEKLSPLGEEM[147]R
									1	DYVSQFEGSALGK
									3	EQLGPVTQEFWDNLEKETEGLRQEMSK
									3	LAEYHAKATEHLSTLSEK
									1	QGLLPVLESFK
									2	KWQEEMELYR
									3	THLAPYSDELR
									2	ETEGLRQEMSKDLEEVK
									3	DLATVYVDVLKDSGRDYVSQFEGSALGK
									2	ETEGLRQEM[147]SKDLEEVK
									1	VKDLATVYVDVLKDSGR
									3	EQLGPVTQEFWDNLEKETEGLR
									3	THLAPYSDELRQR
									2	VQPYLDDFQK
									3	ETEGLRQEMSKDLEEVK
									2	QLNLKLLDNWDSVTSTFSK
									2	GPVTQEFWDNLEK
									2	PVTQEFWDNLEK
									2	VSQFEGSALGK
									2	HLSTLSEK
									3	PLRAELQEGAR
									2	SQFEGSALGK
									2	DNWDSVTSTFSK
37	1	P02652	1	26	11	30	sp P02652 APOA2_HUMAN Apolipoprotein A-II OS=Homo sapiens GN=APOA2 PE=1 SV=1	102	1	SLVSQYFQTVTDYGK
									2	EPCVESLVSQYFQTVTDYGK
									2	FQTVTDYGKDLMEK
									2	PCVESLVSQYFQTVTDYGK
									2	SLVSQYFQTVTDYGK
									2	VESLVSQYFQTVTDYGK
									2	YFQTVTDYGKDLMEK
									3	KEPCVESLVSQYFQTVTDYGK
									3	EPCVESLVSQYFQTVTDYGK
									2	EPCVESLVSQYFQTVTDYGKDLM[147]EK
									2	LVSQYFQTVTDYGK
38	1	P02655	1	42.6	5	17	sp P02655 APOC2_HUMAN Apolipoprotein C-II OS=Homo sapiens GN=APOC2 PE=1 SV=1	103	2	STAAMSTYTGIFTDQVLSVLK
									2	STAAM[147]STYTGIFTDQVLSVLK
									2	STYTGIFTDQVLSVLK
									2	TQQPQQDEMPSPTFLTQVK
									2	STAAMSTYTGIFTDQVLSVLKGEE
39	1	P02743	1	20.6	9	57	sp P02743 SAMP_HUMAN Serum amyloid P-component OS=Homo sapiens GN=APCS PE=1 SV=2	227	2	AYSLFSYNTQGR
									2	IVLGQEQDSYGGKFDR
									2	IVLGQEQDSYGGK
									3	IVLGQEQDSYGGKFDR
									2	VGEYSLYIGR
									2	AYSLFSYNTQGRDNELLVYK
									2	DNELLVYK
									1	AYSLFSYNTQGR
									1	IVLGQEQDSYGGKFDR
40	1	P02745	1	20.4	3	4	sp P02745 C1QA_HUMAN Complement C1q subcomponent subunit A OS=Homo sapiens GN=C1QA PE=1 SV=2	250	2	GHIYQGSEADSVFSGFLIFPSA
									2	KGHIYQGSEADSVFSGFLIFPSA
									3	GLFQVVSGGMVLQLQQGDQVWVEKDPK
41	1	P02748	1	45.6	27	97	sp P02748 CO9_HUMAN Complement component C9 OS=Homo sapiens GN=C9 PE=1 SV=2	569	2	AEQCCEETASSISLHGK
									2	CHTCQNGGTVILMDGK
									2	CLCACPFKFEGIACEISK
									2	NRDVVLTTTFVDDIK
									3	CNGDNDCGDFSDEDDCESEPRPPCR
									3	FTPTETNKAEQCCEETASSISLHGK
									3	RQCVPTEPCEDAEDDCGNDFQCSTGR
									2	RPWNVASLIYETK
									2	TEHYEEQIEAFK
									3	QCVPTEPCEDAEDDCGNDFQCSTGR
									3	LRCNGDNDCGDFSDEDDCESEPRPPCR
									3	CHTCQNGGTVILMDGK
									2	AIEDYINEFSVR
									3	AEQCCEETASSISLHGK
									2	AIEDYINEFSVRK
									2	TSNFNAAISLK
									2	TAGYGINILGMDPLSTPFDNEFYNGLCNR
									3	RPWNVASLIYETK
									2	SIEVFGQFNGKR
									3	CLCACPFKFEGIACEISK
									2	LSPIYNLVPVK
									2	DAEDDCGNDFQCSTGR
									3	PELTESSGSASHIDCR
									2	YDPELTESSGSASHIDCR
									2	VVEESELAR
									2	SPIYNLVPVK
									2	KCHTCQNGGTVILMDGK
42	1	P02749	1	63.2	53	560	sp P02749 APOH_HUMAN Beta-2-glycoprotein 1 OS=Homo sapiens GN=APOH PE=1 SV=3	351	2	ATFGCHDGYSLDGPEEIECTK
									2	CPFPSRPDNGFVNYP
									2	CPFPSRPDNGFVNYPAKPTLY
									2	CPFPSRPDNGFVNYPAKPTLYYK
									2	CSYTEDAQCIDGTIEVPK
									2	DKATFGCHDGYSLDGPEEIECTK
									2	FKNGMLHGDKVSFFCK
									2	FICPLTGLWPINTLK
									2	KCSYTEDAQCIDGTIEVPK
									2	KFICPLTGLWPINTLK
									2	PGEEITYSCKPGYVSR
									2	SCNTGFYLNGADSAK
									2	TFYEPGEEITYSCKPGYVSR
									2	VCPFAGILENGAVR
									2	WSPELPVCAPIICPPPSIPTFATLR
									2	YEPGEEITYSCKPGYVSR
									2	YTTFEYPNTISFSCNTGFYLNGADSAK
									3	ATFGCHDGYSLDGPEEIECTK
									3	CPFPSRPDNGFVNYPAKPTLY
									3	CPFPSRPDNGFVNYPAKPTLYYK
									3	CTEEGKWSPELPVCAPIICPPPSIPTFATLR
									3	DKATFGCHDGYSLDGPEEIECTK
									3	TCPKPDDLPFSTVVPLK
									2	TCPKPDDLPFSTVVPLK
									3	VCPFAGILENGAVR
									3	NGMLHGDKVSFFCK
									2	NGM[147]LHGDKVSFFCK
									3	WSPELPVCAPIICPPPSIPTFATLR
									3	NGM[147]LHGDKVSFFCK
									2	CTEEGKWSPELPVCAPIICPPPSIPTFATLR
									2	CFKEHSSLAFWK
									2	NGMLHGDKVSFFCK
									1	TCPKPDDLPFSTVVPLK
									2	EHSSLAFWK
									2	CPFPSRPDNGFVNYPAK
									3	KCSYTEDAQCIDGTIEVPK
									2	YTEDAQCIDGTIEVPK
									2	CPFPSRPDNGFVNYPAKP
									2	EPGEEITYSCKPGYVSR
									3	PGEEITYSCKPGYVSR
									2	TFYEPGEEITYSCKPG
									2	FGCHDGYSLDGPEEIECTK
									2	CHDGYSLDGPEEIECTK
									2	TFYEPGEEITYSCKPGYVS
									3	EGKWSPELPVCAPIICPPPSIPTFATLR
									2	CPFPSRPDNGFVN
									2	ATFGCHDGYSLDGPEEIE
									1	VCPFAGILENGAVR
									2	CPFPSRPDNGFVNYPAKPT
									3	TFYEPGEEITYSCKPGYVSR
									1	NGMLHGDKVSFFCK
									2	PKPDDLPFSTVVPLK
									2	PFAGILENGAVR
43	1	P02763	1	48.8	20	176	sp P02763 A1AG1_HUMAN Alpha-1-acid glycoprotein 1 OS=Homo sapiens GN=ORM1 PE=1 SV=1	205	1	YVGGQEHFAHLLILR
									2	EQLGEFYEALDCLR
									2	NWGLSVYADKPETTK
									2	YVGGQEHFAHLLILR
									3	TYM[147]LAFDVNDEKNWGLSVYADKPETTK
									3	VGGQEHFAHLLILR
									3	YVGGQEHFAHLLILR
									2	TYMLAFDVNDEK
									2	SVQEIQATFFYFTPNK
									2	WFYIASAFR
									2	TYMLAFDVNDEKNWGLSVYADKPETTK
									1	TEDTIFLR
									3	GQEHFAHLLILR
									3	TYMLAFDVNDEKNWGLSVYADKPETTK
									3	GGQEHFAHLLILR
									2	GGQEHFAHLLILR
									2	YVGGQEHFAHLLILRDTK
									1	EQLGEFYEALDCLR
									2	TEDTIFLR
									2	WFYIASAFRNEEYNK
44	1	P02775	1	22.7	3	24	sp P02775 CXCL7_HUMAN Platelet basic protein OS=Homo sapiens GN=PPBP PE=1 SV=3	131	2	GKEESLDSDLYAELR
									2	GTHCNQVEVIATLK
									3	GTHCNQVEVIATLK
45	1	P02787	1	9	4	4	sp P02787 TRFE_HUMAN Serotransferrin OS=Homo sapiens GN=TF PE=1 SV=3	710	2	MYLGYEYVTAIR
									2	IECVSAETTEDCIAK
									3	KPVDEYKDCHLAQVPSHTVVAR
									2	TAGWNIPMGLLYNK
46	1	P04180	1	12	3	6	sp P04180 LCAT_HUMAN Phosphatidylcholine-sterol acyltransferase OS=Homo sapiens GN=LCAT PE=1 SV=1	448	2	ITTTSPWMFPSR
									2	LDKPDVVNWMCYR
									3	TYIYDHGFPYTDPVGVLYEDGDDTVATR
47	1	P04196	1	40.4	38	191	sp P04196 HRG_HUMAN Histidine-rich glycoprotein OS=Homo sapiens GN=HRG PE=1 SV=1	534	1	ADLFYDVEALDLESPK
									2	ADLFYDVEALDLESPK
									2	DHSHGPPLPQGPPPLLPM
									2	DSPVLIDFFEDTER
									2	GEVLPLPEANFPSFPLPHHK
									2	KGEVLPLPEANFPSFPLPHHK
									2	PLPEANFPSFPLPHHK
									2	PMSCSSCQHATFGTNGAQR
									2	PM[147]SCSSCQHATFGTNGAQR
									2	SGFPQVSMFFTHTFPK
									2	SGFPQVSM[147]FFTHTFPK
									2	VRGGEGTGYFVDFSVR
									3	DHSHGPPLPQGPPPLLPMSCSSCQHATFGTNGAQR
									3	KGEVLPLPEANFPSFPLPHHK
									3	NLVINCEVFDPQEHENINGVPPHLGHPFHWGGHER
									3	PMSCSSCQHATFGTNGAQR
									3	HPLKPDNQPFPQSVSESCPGK
									3	YKEENDDFASFR
									2	GGEGTGYFVDFSVR
									3	DHSHGPPLPQGPPPLLPM[147]SCSSCQHATFGTNGAQR
									2	YKEENDDFASFR
									2	HPLKPDNQPFPQSVSESCPGK
									1	DGYLFQLLR
									3	LPQGPPPLLPMSCSSCQHATFGTNGAQR
									3	DHSHGPPLPQGPPPLLPMSCSSCQHATF
									2	PQVSMFFTHTFPK
									3	PQVSMFFTHTFPK
									2	DSPVLIDFFEDTERYR
									2	DHSHGPPLPQGPPPLLPM[147]
									2	PEANFPSFPLPHHK
									3	ADLFYDVEALDLESPK
									2	KYWNDCEPPDSR
									2	DHSHGPPLPQGPPPLLPMSC
									2	GEVLPLPEANFPSFPLPH
									2	EANFPSFPLPHHK
									2	YKEENDDFASFRVDR
									3	PEANFPSFPLPHHK
									2	SGFPQVSM[147]FFTH
48	1	P04217	1	57.2	47	451	sp P04217 A1BG_HUMAN Alpha-1B-glycoprotein OS=Homo sapiens GN=A1BG PE=1 SV=4	504	2	IFFHLNAVALGDGGHY
									2	IFFHLNAVALGDGGHYTCR
									2	LHDNQNGWSGDSAPVE
									2	LHDNQNGWSGDSAPVELILSDE
									2	LHDNQNGWSGDSAPVELILSDETLPAPE
									2	LILSDETLPAPEFSPEPESGR
									2	NGVAQEPVHLDSPAIK
									2	PPPPVLMHHGESSQVLHPGNK
									2	SLPAPWLSMAPVSWITPGLK
									2	SLPAPWLSM[147]APVSWITPGLK
									2	TPGAAANLELIFVGPQHAG
									2	TPGAAANLELIFVGPQHAGNYR
									2	VTLTCVAPLSGVDFQLR
									2	YRLHDNQNGWSGDSAPVE
									3	ALSEPSATVTIEELAAPPPPVLMHHGESSQVLHPGNK
									3	FFHLNAVALGDGGHYTCR
									3	HLNAVALGDGGHYTCR
									3	LETPDFQLFKNGVAQEPVHLDSPAIK
									3	IFFHLNAVALGDGGHYTCR
									3	LHDNQNGWSGDSAPVELILSDETLPAPEFSPEPESGR
									3	NGVAQEPVHLDSPAIKHQFLLTGDTQGR
									3	PGAAANLELIFVGPQHAGNYR
									3	TDGEGALSEPSATVTIEELAAPPPPVLMHHGESSQVLHPGNK
									3	TDGEGALSEPSATVTIEELAAPPPPVLM[147]HHGESSQVLHPGNK
									3	TPGAAANLELIFVGPQHAGNYR
									3	VTLTCVAPLSGVDFQLR
									2	SGLSTGWTQLSK
									2	CEGPIPDVTFELLR
									3	LELHVDGPPPRPQLR
									3	YRLHDNQNGWSGDSAPVELILSDETLPAPEFSPEPESGR
									2	ATWSGAVLAGR
									2	SWVPHTFESELSDPVELLVAES
									1	VTLTCVAPLSGVDFQLR
									2	CEGPIPDVTFELLREGETK
									1	NGVAQEPVHLDSPAIK
									2	LELHVDGPPPRPQLR
									3	PVLMHHGESSQVLHPGNK
									3	SSTSPDRIFFHLNAVALGDGGHYTCR
									2	HQFLLTGDTQGR
									2	SWVPHTFESELSDPVE
									2	LAAPPPPVLMHHGESSQVLHPGNK
									2	APVSWITPGLK
									2	SDETLPAPEFSPEPESGR
									3	GEGALSEPSATVTIEELAAPPPPVLMHHGESSQVLHPGNK
									2	NAVALGDGGHYTCR
									3	ELHVDGPPPRPQLR
									2	WSGAVLAGR
49	1	P05109	1	25.8	5	9	sp P05109 S10A8_HUMAN Protein S100-A8 OS=Homo sapiens GN=S100A8 PE=1 SV=1	95	2	ALNSIIDVYHK
									2	KLLETECPQYIR
									2	LLETECPQYIRK
									2	LLETECPQYIR
									3	ALNSIIDVYHK
50	1	P05160	1	33.4	21	39	sp P05160 F13B_HUMAN Coagulation factor XIII B chain OS=Homo sapiens GN=F13B PE=1 SV=3	673	2	VKDKVQYECATGYYTAGGK
									2	GDTYPAELYITGSILR
									2	VQYECATGYYTAGGK
									2	KCTKPDLSNGYISDVK
									2	TEEVECLTYGWSLTPK
									2	CTKPDLSNGYISDVK
									2	LIENGYFHPVK
									2	WSSPPVCLEPCTVNVDYMNR
									2	KTEEVECLTYGWSLTPK
									2	QEEQTTCTTEGWSPEPR
									2	SGYLLHGSNEITCNR
									2	VQYECATGYYTAGGKK
									2	VACEEPPFIENGAANLHSK
									2	IAQYYYTFK
									2	LSFFCLAGYTTESGR
									2	VLHGDLIDFVCK
									2	TTGGKDEEVVQCLSDGWSSQPTCR
									3	WSSPPVCLEPCTVNVDYMNR
									2	DKVQYECATGYYTAGGKK
									3	VKDKVQYECATGYYTAGGK
									2	SFYFPMSIDKK
51	1	P05543	1	34.2	12	27	sp P05543 THBG_HUMAN Thyroxine-binding globulin OS=Homo sapiens GN=SERPINA7 PE=1 SV=2	422	2	MGIQHAYSENADFSGLTEDNGLK
									2	NALALFVLPK
									2	MSSINADFAFNLYR
									2	TEDSSSFLIDK
									2	GTEAAAVPEVELSDQPENTFLHPIIQIDR
									2	AQWANPFDPSKTEDSSSFLIDK
									2	EGQMESVEAAMSSK
									3	AQWANPFDPSKTEDSSSFLIDK
									2	LSDQPENTFLHPIIQIDR
									2	FSISATYDLGATLLK
									2	KELELQIGNALFIGK
									2	VELSDQPENTFLHPIIQIDR
									2	FAFNLYR
52	1	P05546	1	36.7	18	55	sp P05546 HEP2_HUMAN Heparin cofactor 2 OS=Homo sapiens GN=SERPIND1 PE=1 SV=3	508	2	EGTQATTVTTVGFMPLSTQVR
									2	GGETAQSADPQWEQLNNK
									2	GSWVNKFPVEMTHNHNFR
									2	HQGTITVNEEGTQATTVTTVGFMPLSTQVR
									2	MLFDKNGNMAGISDQR
									2	SVSPTDSDVSAGNILQLFHGK
									3	GSWVNKFPVEMTHNHNFR
									3	HQGTITVNEEGTQATTVTTVGFMPLSTQVR
									2	EYYFAEAQIADFSDPAFISK
									2	YEITTIHNLFR
									2	TSCLLFMGR
									3	FTVDRPFLFLIYEHR
									2	GTQATTVTTVGFM[147]PLSTQVR
									2	M[147]LFDKNGNMAGISDQR
									2	EGTQATTVTTVGFM[147]PLSTQVR
									1	NYNLVESLK
									2	QFPILLDFK
53	1	P06702	1	37.7	5	24	sp P06702 S10A9_HUMAN Protein S100-A9 OS=Homo sapiens GN=S100A9 PE=1 SV=1	116	2	NIETIINTFHQYSVK
									2	VIEHIM[147]EDLDTNADK
									2	VIEHIMEDLDTNADK
									2	LGHPDTLNQGEFK
									3	NIETIINTFHQYSVK
54	1	P06727	1	52.3	40	292	sp P06727 APOA4_HUMAN Apolipoprotein A-IV OS=Homo sapiens GN=APOA4 PE=1 SV=3	403	2	ENADSLQASLRPHADELK
									2	LGEVNTYAGDLQK
									2	LGPHAGDVEGHLSFLEK
									2	LKEEIGKELEELR
									2	SELTQQLNALFQDK
									2	SLAELGGHLDQQVEEFR
									2	SLAPYAQDTQEKLNHQLEGLTF
									3	LNHQLEGLTFQMK
									3	LGPHAGDVEGHLSFLEK
									2	LNHQLEGLTFQMK
									2	KLVPFATELHER
									3	SELTQQLNALFQDKLGEVNTYAGDLQK
									3	LKEEIGKELEELR
									2	SLAELGGHLDQQVEEFRR
									2	LNHQLEGLTFQM[147]K
									3	KLVPFATELHER
									2	DKVNSFFSTFK
									3	LNHQLEGLTFQM[147]K
									2	VLRENADSLQASLRPHADELK
									2	ALVQQMEQLR
									3	TLSLPELEQQQEQQQEQQQEQVQM[147]LAPLES
									3	SLAELGGHLDQQVEEFRR
									1	SELTQQLNALFQDK
									1	LGPHAGDVEGHLSFLEK
									2	DKVNSFFSTFKEK
									3	ENADSLQASLRPHADELK
									3	VKIDQTVEELRR
									2	TLSLPELEQQQEQQQEQQQE
									2	TLSLPELEQQQEQQQE
									2	VNSFFSTFK
									1	LTPYADEFK
									3	VLRENADSLQASLRPHADELK
									3	GPHAGDVEGHLSFLEK
									2	LGEVNTYAGDLQKK
									3	AELGGHLDQQVEEFRR
									2	GGHLDQQVEEFRR
									2	SLAPYAQDTQEKLNHQLEGLTFQMK
									1	LKEEIGKELEELR
									1	DKVNSFFSTFK
									2	ALVQQM[147]EQLR
55	1	P07357	1	29.8	20	65	sp P07357 CO8A_HUMAN Complement component C8 alpha chain OS=Homo sapiens GN=C8A PE=1 SV=2	594	2	ALADTGISSEFYDNANDLLSK
									2	ALDQYLMEFNACR
									2	CGPCFNNGVPILEGTSCR
									2	FGGTICSGDIWDQASCSSSTTCVR
									2	LGSLGAACEQTQTEGAK
									2	YNPVVIDFEMQPIHEVLR
									2	YNPVVIDFEM[147]QPIHEVLR
									3	HLVCNGDQDCLDGSDEDDCEDVR
									3	YHFEALADTGISSEFYDNANDLLSK
									2	RALDQYLMEFNACR
									2	AIDEDCSQYEPIPGSQK
									3	YNPVVIDFEMQPIHEVLR
									3	SLLQPNKFGGTICSGDIWDQASCSSSTTCVR
									2	HLVCNGDQDCLDGSDEDDCEDVR
									2	ALDQYLM[147]EFNACR
									2	KAMAVEDIISR
									2	ADTGISSEFYDNANDLLSK
									3	HLVCNGDQDCLDGSDEDDCEDVRAIDE
									3	FGGTICSGDIWDQASCSSSTTCVR
									2	YHFEALADTGISSEFYDNANDLLSK
56	1	P07737,Q53Y44	1	49.3	4	13	sp P07737 PROF1_HUMAN Profilin-1 OS=Homo sapiens GN=PFN1 PE=1 SV=2,tr Q53Y44 Q53Y44_HUMAN Profilin OS=Homo sapiens GN=PFN1 PE=2 SV=1	143;	2	STGGAPTFNVTVTK
									2	SSFYVNGLTLGGQK
									2	TFVNITPAEVGVLVGK
									3	AGWNAYIDNLMADGTCQDAAIVGYK
57	1	P07996	1	3.8	3	5	sp P07996 TSP1_HUMAN Thrombospondin-1 OS=Homo sapiens GN=THBS1 PE=1 SV=2	1190	2	GGVNDNFQGVLQNVR
									2	FTGSQPFGQGVEHATANK
									2	FVFGTTPEDILR
58	1	P08185	1	22.2	10	42	sp P08185 CBG_HUMAN Corticosteroid-binding globulin OS=Homo sapiens GN=SERPINA6 PE=1 SV=1	412	2	HYYESEVLAMNFQDWATASR
									2	SETEIHQGFQHLHQLFAK
									2	WSAGLTSSQVDLYIPK
									3	SETEIHQGFQHLHQLFAK
									2	EENFYVDETTVVK
									2	MNTVIAALSR
									3	TEIHQGFQHLHQLFAK
									1	GTWTQPFDLASTR
									2	GTWTQPFDLASTR
									2	M[147]NTVIAALSR
59	1	P19652	1	60.7	20	131	sp P19652 A1AG2_HUMAN Alpha-1-acid glycoprotein 2 OS=Homo sapiens GN=ORM2 PE=1 SV=2	205	2	EQLGEFYEALDCLCIPR
									3	GGREHVAHLLFLR
									3	YEGGREHVAHLLFLR
									2	QNQCFYNSSYLNVQR
									2	NWGLSFYADKPETTK
									2	EHVAHLLFLR
									3	EHVAHLLFLR
									2	TLMFGSYLDDEKNWGLSFYADKPETTK
									1	EHVAHLLFLR
									2	SDVMYTDWK
									2	YEGGREHVAHLLFLR
									3	TLM[147]FGSYLDDEKNWGLSFYADKPETTK
									3	TLMFGSYLDDEKNWGLSFYADKPETTK
									2	TLMFGSYLDDEK
									3	HVAHLLFLR
60	1	P22792	1	22.8	11	53	sp P22792 CPN2_HUMAN Carboxypeptidase N subunit 2 OS=Homo sapiens GN=CPN2 PE=1 SV=3	555	1	LSNNALSGLPQGVFGK
									2	LLNIQTYCAGPAYLK
									2	SQCTYSNPEGTVVLACDQAQCR
									2	DHLGFQVTWPDESK
									2	LSNNALSGLPQGVFGK
									3	VVFLNTQLCQFRPDAFGGLPR
									2	LHLQGNQLQALPR
									2	NIIFVETSFTTLETR
									2	TYSNPEGTVVLACDQAQCR
									2	LTVSIEAR
									2	VVFLNTQLCQFRPDAFGGLPR
61	1	P22891	1	19	4	7	sp P22891 PROZ_HUMAN Vitamin K-dependent protein Z OS=Homo sapiens GN=PROZ PE=1 SV=2	407	3	TDGCQHFCLPGQESYTCSCAQGYR
									2	RAPDLQDLPWQVK
									2	LTNSEGKDFCGGVIIR
									3	LGEDHKQCVPHDQCACGVLTSEKR
62	1	P29622	1	41.9	19	49	sp P29622 KAIN_HUMAN Kallistatin OS=Homo sapiens GN=SERPINA4 PE=1 SV=3	435	2	GFQHLLHTLNLPGHGLETR
									2	LFHTNFYDTVGTIQLINDHVK
									2	MDYKGDATVFFILPNQGK
									2	MREIEEVLTPEMLMR
									2	VPMMLQDQEHHWYLHDR
									3	GFQHLLHTLNLPGHGLETR
									3	LFHTNFYDTVGTIQLINDHVK
									2	FSISGSYVLDQILPR
									3	LFHTNFYDTVGTIQLINDHVKK
									2	LFHTNFYDTVGTIQLINDHVKK
									2	ATLDVDEAGTEAAAATSFAIK
									3	VPMMLQDQEHHWYLHDR
									2	LGFTDLFSK
									2	VGSALFLSHNLK
									2	GDATVFFILPNQGK
									2	M[147]DYKGDATVFFILPNQGK
									2	IAPANADFAFR
									2	WADLSGITK
									2	ALWEKPFISSR
63	1	P35527	1	58.6	43	135	sp P35527 K1C9_HUMAN Keratin, type I cytoskeletal 9 OS=Homo sapiens GN=KRT9 PE=1 SV=3	634	2	EIETYHNLLEGGQEDFESSGAGK
									2	GGGGSFGYSYGGGSGGGFSASSLGGGFGGGSR
									2	GGSGGSYGGGGSGGGYGGGSGSR
									2	HGVQELEIELQSQLSKK
									2	LASYLDKVQALEEANNDLENK
									2	SGFGGESGGSYGGGEEASGSGGGYGGGSGK
									2	SYGGGSGGGFSASSLGGGFGGGSR
									2	TQITQIEHEVSSSGQEVQSSAK
									2	TYHNLLEGGQEDFESSGAGK
									3	DIENQYETQITQIEHEVSSSGQEVQSSAK
									3	GGSGGSHGGGSGFGGESGGSYGGGEEASGSGGGYGGGSGK
									3	GGSGGSHGGGSGFGGESGGSYGGGEEASGSGGGYGGGSGKS
									3	GGSGGSHGGGSGFGGESGGSYGGGEEASGSGGGYGGGSGKSS
									3	GGSGGSYGGGSGSGGGSGGGYGGGSGGGHSGGSGGGHSGGSGGNYGGG
									3	GGSGGSYGGGSGSGGGSGGGYGGGSGGGHSGGSGGGHSGGSGGNYGGGSGSGGGSGGGYGGGSGSR
									3	HGVQELEIELQSQLSKK
									3	NHKEEM[147]SQLTGQNSGDVNVEINVAPGKDLTK
									2	HGVQELEIELQSQLSK
									2	QEIECQNQEYSLLLSIK
									2	DIENQYETQITQIEHEVSSSGQEVQSSAK
									3	GGGGSFGYSYGGGSGGGFSASSLGGGFGGGSR
									3	NRKDIENQYETQITQIEHEVSSSGQEVQSSAK
									3	NHKEEMSQLTGQNSGDVNVEINVAPGKDLTK
									2	VQALEEANNDLENK
									3	KDIENQYETQITQIEHEVSSSGQEVQSSAK
									3	EIETYHNLLEGGQEDFESSGAGK
									3	TQITQIEHEVSSSGQEVQSSAK
									2	GGSGGGFSASSLGGGFGGGSR
									2	GYSYGGGSGGGFSASSLGGGFGGGSR
									2	GGSGGSHGGGSGFGGESGGSYGGGEEASGSGGGYG
									2	NYSPYYNTIDDLKDQIVDLTVGNNK
									2	GGSGGSHGGGSGFGGESGGSYGGGEEASGSG
									2	GSGGGFSASSLGGGFGGGSR
									2	TLNDMRQEYEQLIAK
									2	SGGGFSASSLGGGFGGGSR
									2	QGVDADINGLR
									2	DIENQYETQITQIEHE
									3	IKFEMEQNLR
									3	NQYETQITQIEHEVSSSGQEVQSSAK
									2	GGSGGSHGGGSGFGGESGGSYGGGEEASG
									2	GGSGGSHGGGSGFGGESGGSYGGGEEASGSGGG
									2	GGSGGSHGGGSGFGGESGGSYGGGEEASGSGGGYGG
									2	FGGESGGSYGGGEEASGSGGGYGGGSGK
64	1	P35542	1	20	3	26	sp P35542 SAA4_HUMAN Serum amyloid A-4 protein OS=Homo sapiens GN=SAA4 PE=1 SV=2	133	2	AYWDIMISNHQNSNR
									2	AYWDIM[147]ISNHQNSNR
									2	EALQGVGDMGR
65	1	P43652	1	32.9	22	121	sp P43652 AFAM_HUMAN Afamin OS=Homo sapiens GN=AFM PE=1 SV=1	609	2	AESPEVCFNEESPK
									2	ESLLNHFLYEVAR
									2	FTFHADMCQSQNEELQR
									2	HELTDEELQSLFTNFANVVDK
									2	KSDVGFLPPFPTLDPEEK
									2	IAPQLSTEELVSLGEK
									2	LKHELTDEELQSLFTNFANVVDK
									2	LQSLFTNFANVVDK
									2	FTDSENVCQER
									3	RHPDLSIPELLR
									2	RHPDLSIPELLR
									2	SDVGFLPPFPTLDPEEK
									3	ESLLNHFLYEVAR
									1	IAPQLSTEELVSLGEK
									2	TLPECSKLPNNVLQEK
									2	DADPDTFFAK
									2	ELISLVEDVSSNYDGCCEGDVVQCIR
									2	CCKAESPEVCFNEESPK
									2	PQLSTEELVSLGEK
									3	AESPEVCFNEESPK
									2	IVQIYKDLLR
									3	KSDVGFLPPFPTLDPEEKCQAYESNR
66	1	P51884	1	29.9	9	28	sp P51884 LUM_HUMAN Lumican OS=Homo sapiens GN=LUM PE=1 SV=2	344	2	LPSGLPVSLLTLYLDNNK
									2	NIPTVNENLENYYLEVNQLEK
									2	SYPSAMYCDELKLK
									2	FNALQYLR
									2	ISETSLPPDMYECLR
									1	FNALQYLR
									2	SLEYLDLSFNQIAR
									2	RFNALQYLR
									2	ISNIPDEYFK
67	1	P54108	1	35.9	4	8	sp P54108 CRIS3_HUMAN Cysteine-rich secretory protein 3 OS=Homo sapiens GN=CRISP3 PE=1 SV=1	250	2	NEDKDPAFTALLTTQTQVQR
									2	YYYVCQYCPAGNWANR
									3	LYVPYEQGAPCASCPDNCDDGLCTNGCKYEDLYSNCK
									2	SYLVGCGNAYCPNQK
68	1	P80108	1	21.7	13	38	sp P80108 PHLD_HUMAN Phosphatidylinositol-glycan-specific phospholipase D OS=Homo sapiens GN=GPLD1 PE=1 SV=3	854	2	GIVAAFYSGPSLSDKEK
									2	HVSSPLASYFLSFPYAR
									2	VAFLTVTLHQGGATR
									2	VYGYFPPNGQSWFTISGDK
									2	QVLLVGAPTYDDVSK
									2	IADVTSGLIGGEDGR
									2	GIVAAFYSGPSLSDK
									2	FGSSLITVR
									2	VYVYNGKETTLGDMTGK
									2	AQYVLISPEASSR
									2	TLLLVGSPTWK
									3	VYLIYGNDLGLPPVDLDLDKEAHR
									2	ILEGFQPSGR
69	1	P80188	1	26.8	3	4	sp P80188 NGAL_HUMAN Neutrophil gelatinase-associated lipocalin OS=Homo sapiens GN=LCN2 PE=1 SV=2	202	2	VPLQQNFQDNQFQGK
									2	SLGLPENHIVFPVPIDQCIDG
									2	TFVPGCQPGEFTLGNIK
70	1	Q12860	1	5	3	3	sp Q12860 CNTN1_HUMAN Contactin-1 OS=Homo sapiens GN=CNTN1 PE=1 SV=1	1035	2	YGHGVSEEDKGFGPIFE
									2	KVLEPMPSTAEISTSGAVLK
									2	TTKPYPADIVVQFK
71	1	Q16610	1	40.4	11	23	sp Q16610 ECM1_HUMAN Extracellular matrix protein 1 OS=Homo sapiens GN=ECM1 PE=1 SV=2	549	3	NIWRDPALCCYLSPGDEQVNCFNINYLR
									2	VTPNLMGHLCGNQR
									3	FSCFQEEAPQPHYQLR
									2	FSCFQEEAPQPHYQLR
									3	LLPAQLPAEKEVGPPLPQEAVPLQK
									3	SLPMDHPDSSQHGPPFEGQSQVQPPPSQEATPLQQEK
									3	ACPSHQPDISSGLELPFPPGVPTLDNIK
									3	LDGFPPGRPSPDNLNQICLPNR
									2	NVALVSGDTENAK
									2	QHVVYGPWNLPQSSY
									2	GQGEQGSTGGTNISSTSEPK
72	1	Q5VYL6,Q9BXR6	1	19	4	5	tr Q5VYL6 Q5VYL6_HUMAN Complement factor H-related 5 OS=Homo sapiens GN=CFHR5 PE=2 SV=1,sp Q9BXR6 FHR5_HUMAN Complement factor H-related protein 5 OS=Homo sapiens GN=CFHR5 PE=1 SV=1	603;	2	ITCTEEGWSPTPK
									3	TCGYIPELEYGYVQPSVPPYQHGVSVEVNCR
									2	VGSDSVQCYQFGWSPNFPTCK
									2	IQCVDGEWTTLPTCVEQVK
									3	KEEYGHNEVVEYDCNPNFIINGPK
73	1	Q6EMK4	1	8.5	4	9	sp Q6EMK4 VASN_HUMAN Vasorin OS=Homo sapiens GN=VASN PE=1 SV=1	685	2	NLHDLDVSDNQLER
									2	LAGLGLQQLDEGLFSR
									2	SLTLGIEPVSPTSLR
									2	HIQPGAFDTLDR
74	1	Q96PD5	1	35.1	20	86	sp Q96PD5 PGRP2_HUMAN N-acetylmuramoyl-L-alanine amidase OS=Homo sapiens GN=PGLYRP2 PE=1 SV=1	586	2	DGSPDVTTADIGANTPDATK
									2	GSQTQSHPDLGTEGCWDQLSAPR
									2	HTASAWLMSAPNSGPHNR
									2	PSLSHLLSQYYGAGVAR
									3	EYGVVLAPDGSTVAVEPLLAGLEAGLQGR
									3	GSQTQSHPDLGTEGCWDQLSAPR
									3	PSLSHLLSQYYGAGVAR
									3	TPEPRPSLSHLLSQYYGAGVAR
									3	HTASAWLMSAPNSGPHNR
									2	EFTEAFLGCPAIHPR
									2	AGLLRPDYALLGHR
									3	AGLLRPDYALLGHR
									3	EGKEYGVVLAPDGSTVAVEPLLAGLEAGLQGR
									1	EFTEAFLGCPAIHPR
									2	EGKEYGVVLAPDGSTVAVEPLLAGLEAGLQGR
									2	TDCPGDALFDLLR
									2	GWHWVGAHTLGHNSR
									2	VHHTYVPAPPCTDFTR
									2	TWPHFTATVKPRPA
									3	EFTEAFLGCPAIHPR
75	1	Q9UK55	1	9.9	3	10	sp Q9UK55 ZPI_HUMAN Protein Z-dependent protease inhibitor OS=Homo sapiens GN=SERPINA10 PE=1 SV=1	452	2	IFSPFADLSELSATGR
									2	NLELGLTQGSFAFIHK
									2	YFDTECVPMNFR
76	1	Q9Y6R7	1	7.1	10	14	sp Q9Y6R7 FCGBP_HUMAN IgGFc-binding protein OS=Homo sapiens GN=FCGBP PE=1 SV=3	5496	3	LRVPAAYAGSLCGLCGNYNQDPADDLK
									2	ASQHGSDVVIETDFGLR
									2	VNGVLTALPVSVADGR
									2	APGWDPLCWDECR
									2	NPQGPFATCQAVLSPSEYFR
									2	CSCSSSSGLTCQAAGCPPGR
									3	YQKEEFCGLLSSPTGPLSSCHK
									3	VPSSYAEALCGLCGNFNGDPADDLALR
									3	LRVPAAYAASLCGLCGNYNQDPADDLK
									2	LPVVLANGQIR
77	1	Tryp_artefact_5	1	100	12	45	Trypa5 PromTArt5 Promega trypsin artifact 5 K to R mods (2239.1, 2914)(1987, 2003)	51	2	FNGNTLDNDIMLIRLSSPATLNSR
									2	TLDNDIMLIRLSSPATLNSR
									3	LGEHNIDVLEGNEQFINAARIITHP
									3	IITHPNFNGNTLDNDIMLIRLSSPATLNSR
									2	LGEHNIDVLEGNEQFINAAR
									3	LGEHNIDVLEGNEQFINAAR
									3	IITHPNFNGNTLDNDIM[147]LIRLSSPATLNSR
									2	IITHPNFNGNTLDNDIMLIRLSSPATLNSR
									2	LGEHNIDVLEGNEQFIN
									2	IITHPNFNGNTLDNDIM[147]
									2	IITHPNFNGNTLDND
									2	LGEHNIDVLEGNEQFINAA
78a	1	A3KPE2,B0YIW2,P02656	1	72.7	13	63	tr A3KPE2 A3KPE2_HUMAN Apolipoprotein C-III OS=Homo sapiens GN=APOC3 PE=4 SV=1,tr B0YIW2 B0YIW2_HUMAN Apolipoprotein C-III variant 1 OS=Homo sapiens GN=APOC3 PE=4 SV=1,sp P02656 APOC3_HUMAN Apolipoprotein C-III OS=Homo sapiens GN=APOC3 PE=1 SV=1	101;;	1	DALSSVQESQVAQQAR
									2	DALSSVQESQVAQQAR
									2	DKFSEFWDLDPEVRPTSAVAA
									2	SEAEDASLLSFMQGYMK
									2	SEAEDASLLSFMQGYM[147]K
									2	TAKDALSSVQESQVAQQAR
									2	FSEFWDLDPEVRPTSAVAA
									2	GWVTDGFSSLK
									3	DALSSVQESQVAQQAR
									3	HATKTAKDALSSVQESQVAQQAR
									2	SEAEDASLLSFM[147]QGYM[147]K
									2	LSSVQESQVAQQAR
									2	SEAEDASLLSFM[147]QGYMK
79a	1	A6NBZ8	0		0	0	tr A6NBZ8 A6NBZ8_HUMAN Uncharacterized protein OS=Homo sapiens GN=ALB PE=4 SV=2	638	1	AVMDDFAAFVEK
									2	AAFTECCQAADKAACLLPK
									2	CFLQHKDDNPNLPR
									2	CFSALEVDETYVPK
									2	EFNAETFTFHADICTLSEK
									2	KVPQVSTPTLVEVSR
									2	IAFAQYLQQCPFEDHVK
									2	LVRPEVDVMCTAFHDNEETFLK
									2	NDEMPADLPSLAADFVESK
									2	NDEM[147]PADLPSLAADFVESK
									2	RHPYFYAPELLFFAK
									2	RPCFSALEVDETYVPK
									2	SLHTLFGDKLCTVATLR
									3	KVPQVSTPTLVEVSR
									3	LVRPEVDVMCTAFHDNEETFLK
									3	SLHTLFGDKLCTVATLR
									3	TCVADESAENCDKSLHTLFGDKLCTVATLR
									3	VHTECCHGDLLECADDRADLAK
									3	RHPYFYAPELLFFAK
									3	VFDEFKPLVEEPQNLIK
									3	LVRPEVDVMCTAFHDNEETFLKK
									3	LVRPEVDVM[147]CTAFHDNEETFLKK
									2	VFDEFKPLVEEPQNLIK
									2	SHCIAEVENDEMPADLPSLAADFVESK
									2	AAFTECCQAADK
									2	MPCAEDYLSVVLNQLCVLHEK
									2	YICENQDSISSK
									3	SHCIAEVENDEMPADLPSLAADFVESK
									3	RHPDYSVVLLLR
									2	VPQVSTPTLVEVSR
									2	AVMDDFAAFVEK
									2	RHPDYSVVLLLR
									2	QNCELFEQLGEYK
									3	QNCELFEQLGEYKFQNALLVR
									3	RPCFSALEVDETYVPK
									3	QEPERNECFLQHKDDNPNLPR
									3	LVRPEVDVM[147]CTAFHDNEETFLK
									2	DVFLGMFLYEYAR
									2	LVRPEVDVM[147]CTAFHDNEETFLK
									1	AAFTECCQAADK
									2	EFNAETFTFHADICTLSEKER
									2	QNCELFEQLGEYKFQNALLVR
									3	SHCIAEVENDEM[147]PADLPSLAADFVESK
									1	KVPQVSTPTLVEVSR
									3	VHTECCHGDLLECADDR
									3	ALVLIAFAQYLQQCPFEDHVK
									2	FQNALLVR
									2	VVLNQLCVLHEK
									2	LVRPEVDVMCTAFHDNEETF
									2	HPYFYAPELLFFAK
									3	AAFTECCQAADKAACLLPK
									2	VHTECCHGDLLECADDRADLAK
									2	LVRPEVDVMCTAFHDNE
									2	LVRPEVDVM[147]CTAFHDNEETFLKK
									1	SLHTLFGDKLCTVATLR
									2	YKAAFTECCQAADK
									2	ALVLIAFAQYLQQCPFEDHVK
									2	LVRPEVDVMCTAFHDNEETFLKK
									2	LVRPEVDVM[147]CTAFHDNE
									2	AQYLQQCPFEDHVK
									2	YLQQCPFEDHVK
									2	FAQYLQQCPFEDHVK
									2	PADLPSLAADFVESK
									3	MCTAFHDNEETFLKK
									1	AVMDDFAAFVEK
									2	LVAASQAALGL
									2	KLVAASQAALGL
80a	1	A6NHF2,B4DLJ9,P43251	1	9.4	5	16	tr A6NHF2 A6NHF2_HUMAN Uncharacterized protein OS=Homo sapiens GN=BTD PE=2 SV=3,tr B4DLJ9 B4DLJ9_HUMAN Uncharacterized protein OS=Homo sapiens GN=BTD PE=2 SV=1,sp P43251 BTD_HUMAN Biotinidase OS=Homo sapiens GN=BTD PE=1 SV=2	555;;	2	TSIYPFLDFMPSPQVVR
									2	TSIYPFLDFM[147]PSPQVVR
									2	GDMFLVANLGTKEPCHSSDPR
									2	LSSGLVTAALYGR
									2	GDM[147]FLVANLGTK
									2	TSIYPFLDFMPSPQVVR
81a	1	A6XND1,P17936	1	22.8	5	6	tr A6XND1 A6XND1_HUMAN Insulin-like growth factor binding protein 3 isoform b OS=Homo sapiens PE=2 SV=1,sp P17936 IBP3_HUMAN Insulin-like growth factor-binding protein 3 OS=Homo sapiens GN=IGFBP3 PE=1 SV=2	268;	2	GFCWCVDKYGQPLPGYTTK
									2	EPGCGCCLTCALSEGQPCGIYTER
									3	ALAQCAPPPAVCAELVREPGCGCCLTCALSEGQPCGIYTER
									3	GFCWCVDKYGQPLPGYTTK
									2	ALAQCAPPPAVCAELVR
									2	GFCWCVDKYGQPLPGYTTK
82a	1	A8K220,C9J5S7,P62937	1	48.8	5	8	tr A8K220 A8K220_HUMAN Peptidyl-prolyl cis-trans isomerase OS=Homo sapiens GN=PPIA PE=1 SV=1,tr C9J5S7 C9J5S7_HUMAN Peptidyl-prolyl cis-trans isomerase OS=Homo sapiens GN=PPIA PE=3 SV=1,sp P62937 PPIA_HUMAN Peptidyl-prolyl cis-trans isomerase A OS=Homo sapiens GN=PPIA PE=1 SV=2	168;;	3	HTGPGILSMANAGPNTNGSQFFICTAK
									2	VNPTVFFDIAVDGEPLGR
									3	HTGPGILSM[147]ANAGPNTNGSQFFICTAK
									2	HTGPGILSMANAGPNTNGSQFFICTAK
									2	IIPGFMCQGGDFTR
									3	HTGPGILSMANAGPNTNGSQFFICTAK
83a	1	B0UZ83	1	50.3	128	921	tr B0UZ83 B0UZ83_HUMAN Complement component 4A (Rodgers blood group) OS=Homo sapiens GN=C4A PE=4 SV=1	1774	1	GSFEFPVGDAVSK
									1	PVAFSVVPTAAAAVSLK
									2	AACAQLNDFLQEYGTQGCQV
									2	ASAGLLGAHAAAITAYALTLTK
									2	AVGSGATFSHYYYMILSR
									2	AVGSGATFSHYYYM[147]ILSR
									2	AVQEVPVGLVQPASATLYDYYNPER
									2	ECVGFEAVQEVPVGLVQPASATLYDYYNPER
									2	GCGEQTMIYLAPTLAASR
									2	GHLFLQTDQPIYNPGQR
									2	GLEEELQFSLGSK
									2	GPEVQLVAHSPWLK
									2	KADGSYAAWLSR
									2	IALHHGLAVFQDEGAEPLK
									2	LGVPLSVGVQLQDVPR
									2	LLATLCSAEVCQCAEGK
									2	ILTVPGHLDEMQLDIQAR
									2	ITPGKPYILTVPGHLDEMQLDIQAR
									2	LVALGALDTALYAAGSK
									2	MRPSTDTITVMVENSHGLR
									2	PLDTLGSEGALSPGGVASLLR
									2	PVAFSVVPTAAAAVSLK
									2	RGHLFLQTDQPIYNPGQR
									2	TEGPHVLLYFDSVPTSR
									2	TTNIQGINLLFSSR
									2	VALGALDTALYAAGSK
									2	VDVQAGACEGKLELSVDGAK
									2	VLSLAQEQVGGSPEK
									2	VTASDPLDTLGSEGALSPGGVASLLR
									2	VVHLGVPLSVGVQLQDVPR
									2	YVSHFETEGPHVLLYFDSVPTSR
									3	ECVGFEAVQEVPVGLVQPASATLYDYYNPERR
									3	EGAIHREELVYELNPLDHR
									3	GHLFLQTDQPIYNPGQR
									3	LLATLCSAEVCQCAEGK
									3	LQETSNWLLSQQQADGSFQDPCPVLDR
									3	ITPGKPYILTVPGHLDEMQLDIQAR
									3	MRPSTDTITVMVENSHGLR
									3	MRPSTDTITVM[147]VENSHGLR
									3	M[147]RPSTDTITVMVENSHGLR
									3	PEVQLVAHSPWLK
									3	RGHLFLQTDQPIYNPGQR
									3	VLSLAQEQVGGSPEKLQETSNWLLSQQQADGSFQDPCPVLDR
									3	VQQPDCREPFLSCCQFAESLRK
									3	VTASDPLDTLGSEGALSPGGVASLLR
									3	YVSHFETEGPHVLLYFDSVPTSR
									3	YIYGKPVQGVAYVR
									3	M[147]RPSTDTITVM[147]VENSHGLR
									3	VGLSGM[147]AIADVTLLSGFHALR
									3	GPEVQLVAHSPWLK
									3	STQDTVIALDALSAYWIASHTTEER
									3	AVGSGATFSHYYYMILSR
									2	EPFLSCCQFAESLRK
									2	LNM[147]GITDLQGLR
									2	TLEIPGNSDPNMIPDGDFNSYVR
									2	ITPGKPYILTVPGHLDEM[147]QLDIQAR
									3	KADGSYAAWLSR
									3	ITPGKPYILTVPGHLDEM[147]QLDIQAR
									2	HLVPGAPFLLQALVR
									2	STQDTVIALDALSAYWIASHTTEER
									2	GCGEQTM[147]IYLAPTLAASR
									2	YIYGKPVQGVAYVR
									2	ALEILQEEDLIDEDDIPVR
									2	DSSTWLTAFVLK
									2	TLEIPGNSDPNM[147]IPDGDFNSYVR
									2	EELVYELNPLDHR
									2	LNMGITDLQGLR
									3	ALEILQEEDLIDEDDIPVR
									3	GPEVQLVAHSPWLKDSLSR
									2	EPFLSCCQFAESLR
									2	VHYTVCIWR
									3	VLSLAQEQVGGSPEK
									3	VQQPDCREPFLSCCQFAESLR
									3	KYVLPNFEVK
									2	GLCVATPVQLR
									2	KYVLPNFEVK
									1	LLATLCSAEVCQCAEGK
									2	EGAIHREELVYELNPLDHR
									2	KKEVYMPSSIFQDDFVIPDISEPGTWK
									3	HLVPGAPFLLQALVR
									2	LVNGQSHISLSK
									2	YLDKTEQWSTLPPETK
									2	VDFTLSSERDFALLSLQVPLKDAK
									2	VQQPDCREPFLSCCQFAESLR
									2	AEFQDALEKLNMGITDLQGLR
									2	CSVFYGAPSK
									1	GLEEELQFSLGSK
									2	AEFQDALEKLNM[147]GITDLQGLR
									2	DFALLSLQVPLKDAK
									2	VDFTLSSER
									2	GSFEFPVGDAVSK
									3	ECVGFEAVQEVPVGLVQPASATLYDYYNPER
									3	LHLETDSLALVALGALDTALYAAGSK
									3	AACAQLNDFLQEYGTQGCQV
									2	VGDTLNLNLR
									2	QAAGLAFSDGDQWTLSR
									2	ELQLSVSAGSPHPAIAR
									3	VDFTLSSERDFALLSLQVPLKDAK
									2	ADGSYAAWLSR
									1	GPEVQLVAHSPWLK
									2	GPEVQLVAHSPWLKDSLSR
									2	PTAAAAVSLK
									2	LQLSVSAGSPHPAIAR
									3	LTVAAPPSGGPGFLSIEWPDSRPPR
									2	PSSIFQDDFVIPDISEPGTWK
									3	KKEVYMPSSIFQDDFVIPDISEPGTWK
									2	LLATLCSAEVCQCAEGKCPR
									3	VLQIEKEGAIHREELVYELNPLDHR
									3	PQTISELQLSVSAGSPHPAIAR
									2	DSLTTWEIHGLSLSK
									2	FYGAPSK
									2	SFFPENWLWR
									2	ALVALGALDTALYAAGSK
									2	ITPGKPYILTVPGHLDE
									2	SDPLDTLGSEGALSPGGVASLLR
									3	TTNIQGINLLFSSR
									3	AEFQDALEKLNMGITDLQGLR
									3	ILTVPGHLDEMQLDIQAR
									2	GSFEFPVGDAVSKVLQIEK
									2	GQIVFMNR
									2	AIADVTLLSGFHALR
									2	PFLSCCQFAESLR
									2	LQTDQPIYNPGQR
									2	GPHVLLYFDSVPTSR
									2	AVGSGATFSHYYY
									2	TISELQLSVSAGSPHPAIAR
									2	LATLCSAEVCQCAEGK
									2	VDVQAGACEGK
									1	GSFEFPVGDAVSK
									2	LTVAAPPSGGPGFLSIERPD
									3	LQETSNWLLSQQQADGSFQDLSPVIHR
									2	LQETSNWLLSQQQADGSFQDLSPVIHR
									3	LTVAAPPSGGPGFLSIERPDSRPPR
									3	VLSLAQEQVGGSPEKLQETSNWLLSQQQADGSFQDLSPVIHR
									2	LTVAAPPSGGPGFLSIERPDSRPPR
									2	GSSTWLTAFVLK
									3	TSNWLLSQQQADGSFQDLSPVIHR
									2	TSNWLLSQQQADGSFQDLSPVIHR
84a	1	B0ZBE2,P01019	1	31.1	16	122	tr B0ZBE2 B0ZBE2_HUMAN Angiotensinogen (Serpin peptidase inhibitor, clade A, member 8) OS=Homo sapiens GN=AGT PE=3 SV=1,sp P01019 ANGT_HUMAN Angiotensinogen OS=Homo sapiens GN=AGT PE=1 SV=1	494;	2	ANAGKPKDPTFIPAPIQAK
									2	QPFVQGLALYTPVVLPR
									2	SLDFTELDVAAEKIDR
									2	VEGLTFQQNSLNWMK
									2	VEGLTFQQNSLNWM[147]K
									2	VLSALQAVQGLLVAQGR
									2	ALQDQLVLVAAK
									3	QPFVQGLALYTPVVLPR
									2	SLDFTELDVAAEK
									3	ANAGKPKDPTFIPAPIQAK
									3	ADSQAQLLLSTVVGVFTAPGLHLK
									1	VLSALQAVQGLLVAQGR
									2	AAM[147]VGM[147]LANFLGFR
									2	LFAVYDQSATALHFLGR
									3	VLSALQAVQGLLVAQGR
									2	AVYDQSATALHFLGR
									2	ANAGKPKDPTFIPAPIQAK
85a	1	B1AP59,P15169	1	31.4	7	17	tr B1AP59 B1AP59_HUMAN Carboxypeptidase N, polypeptide 1 OS=Homo sapiens GN=CPN1 PE=2 SV=1,sp P15169 CBPN_HUMAN Carboxypeptidase N catalytic chain OS=Homo sapiens GN=CPN1 PE=1 SV=1	466;	3	HLYVLEFSDHPGIHEPLEPEVK
									2	EALIQFLEQVHQGIK
									3	GMVLDENYNNLANAVISVSGINHDVTSGDHGDYFR
									2	NFPDLNTYIYYNEK
									2	YGGPNHHLPLPDNWK
									2	TASTPTPDDKLFQK
									3	IHILPSMNPDGYEVAAAQGPNKPGYLVGR
86a	1	B4DI70,B4DVE1,Q08380	1	25.7	7	24	tr B4DI70 B4DI70_HUMAN Uncharacterized protein OS=Homo sapiens GN=LGALS3BP PE=2 SV=1,tr B4DVE1 B4DVE1_HUMAN Uncharacterized protein OS=Homo sapiens GN=LGALS3BP PE=2 SV=1,sp Q08380 LG3BP_HUMAN Galectin-3-binding protein OS=Homo sapiens GN=LGALS3BP PE=1 SV=1	420;;	2	IYTSPTWSAFVTDSSWSAR
									2	STSSFPCPAGHFNGFR
									2	TLQALEFHTVPFQLLAR
									2	YYPYQSFQTPQHPSFLFQDK
									2	YYPYQSFQTPQHPSFLFQDKR
									2	GQWGTVCDNLWDLTDASVVCR
									2	ASHEEVEGLVEK
									2	IYTSPTWSAFVTDSSWSAR
87a	1	B4DPQ7,E7END6,F5H880,P04070	1	19.5	4	13	tr B4DPQ7 B4DPQ7_HUMAN Uncharacterized protein OS=Homo sapiens GN=PROC PE=2 SV=1,tr E7END6 E7END6_HUMAN Uncharacterized protein OS=Homo sapiens GN=PROC PE=3 SV=1,tr F5H880 F5H880_HUMAN Uncharacterized protein OS=Homo sapiens GN=PROC PE=3 SV=1,sp P04070 PROC_HUMAN Vitamin K-dependent protein C OS=Homo sapiens GN=PROC PE=1 SV=1	525;;;	2	ELNQAGQETLVTGWGYHSSR
									2	RGDSPWQVVLLDSK
									2	LGDDLLQCHPAVK
									3	STTDNDIALLHLAQPATLSQTIVPICLPDSGLAER
88a	1	B4DW52,P60709,P63261,Q1KLZ0	1	31.1	10	28	tr B4DW52 B4DW52_HUMAN Uncharacterized protein OS=Homo sapiens GN=ACTB PE=2 SV=1,sp P60709 ACTB_HUMAN Actin, cytoplasmic 1 OS=Homo sapiens GN=ACTB PE=1 SV=1,sp P63261 ACTG_HUMAN Actin, cytoplasmic 2 OS=Homo sapiens GN=ACTG1 PE=1 SV=1,tr Q1KLZ0 Q1KLZ0_HUMAN HCG15971, isoform CRA_a OS=Homo sapiens GN=PS1TP5BP1 PE=2 SV=1	353;;;	2	KDLYANTVLSGGTTMYPGIADR
									2	TTGIVMDSGDGVTHTVPIYEGYALPHAILR
									3	TTGIVMDSGDGVTHTVPIYEGYALPHAILR
									2	SYELPDGQVITIGNER
									2	VAPEEHPVLLTEAPLNPK
									3	TTGIVM[147]DSGDGVTHTVPIYEGYALPHAILR
									2	AVFPSIVGRPR
									2	IWHHTFYNELR
									3	IWHHTFYNELR
									2	DLYANTVLSGGTTMYPGIADR
									3	MTQIMFETFNTPAM[147]YVAIQAVLSLYTSGR
									2	YPIEHGIITNWDDMEK
									2	DLYANNVMSGGTTMYPGIADR
									2	KDLYANTVLSGGTTMYPGIADR
89a	1	B4DW75,Q12805	1	11.8	3	6	tr B4DW75 B4DW75_HUMAN Uncharacterized protein OS=Homo sapiens GN=EFEMP1 PE=2 SV=1,sp Q12805 FBLN3_HUMAN EGF-containing fibulin-like extracellular matrix protein 1 OS=Homo sapiens GN=EFEMP1 PE=1 SV=2	361;	3	IQCAAGYEQSEHNVCQDIDECTAGTHNCR
									2	FSCM[147]CPQGYQVVR
									2	FSCMCPQGYQVVR
90a	1	B4E1F0,B4E1H2,E9KL26,P05155	1	48.7	50	421	tr B4E1F0 B4E1F0_HUMAN Uncharacterized protein OS=Homo sapiens GN=SERPING1 PE=2 SV=1,tr B4E1H2 B4E1H2_HUMAN Uncharacterized protein OS=Homo sapiens GN=SERPING1 PE=2 SV=1,tr E9KL26 E9KL26_HUMAN Epididymis tissue protein Li 173 OS=Homo sapiens PE=2 SV=1,sp P05155 IC1_HUMAN Plasma protease C1 inhibitor OS=Homo sapiens GN=SERPING1 PE=1 SV=2	514;;;	1	SHSTEAVLGDALVDFSLK
									2	DFTCVHQALKGFTTK
									2	GVTSVSQIFHSPDLAIR
									2	HRLEDMEQALSPSVFK
									2	LEDMEQALSPSVFK
									2	LEDM[147]EQALSPSVFK
									2	IKVTTSQDMLSIMEK
									2	IKVTTSQDMLSIMEKLE
									2	IKVTTSQDM[147]LSIM[147]EK
									2	LVLLNAIYLSAK
									2	SHSTEAVLGDALVDFSLK
									2	SILSYPKDFTCVHQALK
									2	TNLESILSYPK
									3	TNLESILSYPKDFTCVHQALK
									3	GVTSVSQIFHSPDLAIR
									2	KYPVAHFIDQTLK
									3	KYPVAHFIDQTLK
									2	YPVAHFIDQTLK
									3	YPVAHFIDQTLK
									2	VTTSQDMLSIMEK
									2	FQPTLLTLPR
									3	IKVTTSQDMLSIMEK
									2	DFTCVHQALK
									2	LLDSLPSDTR
									2	LEMSKFQPTLLTLPR
									1	GVTSVSQIFHSPDLAIR
									1	FQPTLLTLPR
									3	IKVTTSQDM[147]LSIM[147]EK
									1	LEDMEQALSPSVFK
									1	KYPVAHFIDQTLK
									3	DFTCVHQALKGFTTK
									2	HRLEDM[147]EQALSPSVFK
									2	VTTSQDMLSIM[147]EK
									2	IKVTTSQDMLSIM[147]EK
									1	VTTSQDMLSIMEK
									2	KVETNMAFSPFSIASLLT
									2	IKVTTSQDM[147]LSIMEK
									2	VTTSQDM[147]LSIMEK
									3	LEMSKFQPTLLTLPR
									2	GFTTKGVTSVSQIFHSPDLAIR
									3	HRLEDM[147]EQALSPSVFK
									2	PTLLTLPR
									2	M[147]EPFHFKNSVIK
									2	NSVIKVPMMNSK
									3	HRLEDMEQALSPSVFK
									2	LTETGVEAAAASAISVAR
									2	SLLTQVLLGAGENTK
									3	GVTSVSQIFHSPDLAIRDTFVNASR
									2	KVETNM[147]AFSPFSIASLLT
									2	VSQIFHSPDLAIR
									1	SHSTEAVLGDALVDFSLK
91a	1	B4E1H9	1	27.8	5	5	tr B4E1H9 B4E1H9_HUMAN Phosphoglycerate kinase OS=Homo sapiens GN=PGK1 PE=2 SV=1	333	2	ITLPVDFVTADKFDENAK
									2	WNTEDKVSHVSTGGGASLELLEGK
									2	ALESPERPFLAILGGAK
									2	GCITIIGGGDTATCCAK
									2	VVM[147]RVDFNVPM[147]KNLR
									2	ITLPVDFVTADKFDENAK
92a	1	B4E1Z4	1	44.5	52	262	tr B4E1Z4 B4E1Z4_HUMAN Uncharacterized protein OS=Homo sapiens GN=CFB PE=2 SV=1	1288	2	ALEYVCPSGFYPYPVQTR
									2	CPSGFYPYPVQTR
									2	DAQYAPGYDKVKDISEVVTPR
									2	EYVCPSGFYPYPVQTR
									2	FLCTGGVSPYADPNTCR
									2	GALISDQWVLTAAHCFR
									2	GQALEYVCPSGFYPYPVQTR
									2	KNQGILEFYGDDIALLK
									2	LLQEGQALEYVCPSGFYPYPVQTR
									2	LPPTTTCQQQKEELLPAQDIK
									2	NQGILEFYGDDIALLK
									2	PTTTCQQQKEELLPAQDIK
									2	RNDYLDIYAIGVGK
									2	TPWSLARPQGSCSLEGVEIK
									2	TTPWSLARPQGSCSLEGVEIK
									2	VSEADSSNADWVTK
									2	WSGQTAICDNGAGYCSNPGIPIGTR
									2	YGLVTYATYPK
									2	YGQTIRPICLPCTEGTTR
									2	YVCPSGFYPYPVQTR
									3	FLCTGGVSPYADPNTCRGDSGGPLIVHKR
									3	GHESCM[147]GAVVSEYFVLTAAHCFTVDDKEHSIK
									3	LKYGQTIRPICLPCTEGTTR
									3	LLQEGQALEYVCPSGFYPYPVQTR
									3	TPWSLARPQGSCSLEGVEIK
									3	YGQTIRPICLPCTEGTTR
									3	WSGQTAICDNGAGYCSNPGIPIGTR
									3	WSGQTAICDNGAGYCSNPGIPIGTRK
									2	AIHCPRPHDFENGEYWPR
									2	MGVEWTSCAEVVSQEK
									2	EAGIPEFYDYDVALIK
									2	ALHQVFEHMLDVSK
									2	EVVTDQFLCSGTQEDESPCK
									2	ECQGNGVWSGTEPICR
									3	AIHCPRPHDFENGEYWPR
									2	LLGMETMAWQEIR
									2	WSGQTAICDNGAGYCSNPGIPIGTRK
									3	LPPTTTCQQQKEELLPAQDIK
									2	KEAGIPEFYDYDVALIK
									3	GHESCMGAVVSEYFVLTAAHCFTVDDKEHSIK
									2	AVISPGFDVFAKK
									3	FLCTGGVSPYADPNTCRGDSGGPLIVHK
									2	LEDSVTYHCSR
									2	DFHINLFQVLPWLK
									3	DAQYAPGYDKVKDISEVVTPR
									1	VSEADSSNADWVTK
									3	AFLSSLTETIEGVDAEDGHGPGEQQKR
									3	ALRLPPTTTCQQQKEELLPAQDIK
									2	FIQVGVISWGVVDVCK
									3	MSTHARPICLPCTMEANLALR
									2	PICLPCTMEANLALR
									2	AFLSSLTETIEGVDAEDGHGPGEQQK
									2	PICLPCTM[147]EANLALR
									3	VAEAFLSSLTETIEGVDAEDGHGPGEQQKR
									2	GVGPLVNQVNINALASK
									2	PQGSCSLEGVEIK
									3	KEAGIPEFYDYDVALIK
									2	AVISPGFDVFAK
									2	CSSNLVLTGSSER
									2	ALRLPPTTTCQQQKEELLPAQDIK
									2	IWVKVSEADSSNADWVTK
									2	WSLARPQGSCSLEGVEIK
									3	PNTCRGDSGGPLIVHK
									2	LLGM[147]ETMAWQEIR
									2	SLLTYSCPQGLYPSPASR
									2	CLVNLIEK
									2	GSLLTYSCPQGLYPSPASR
									2	PHDFENGEYWPR
									1	AVISPGFDVFAK
									2	IRPICLPCTEGTTR
									2	SQSLSLCGMVWEHR
									2	GQTIRPICLPCTEGTTR
									2	YGQTIRPICLPCTE
									2	ALEYVCPSGFYPYPVQTR
									2	TPWSLAQPQGSCSLEGVEIK
									3	EVVTDQFLCSGTQEDESPCKGESGGAVFLER
									3	DFHINLFR
									2	CPAPVSFENGIYTPR
93a	1	B7Z549,P19827	1	47.4	30	127	tr B7Z549 B7Z549_HUMAN Uncharacterized protein OS=Homo sapiens GN=ITIH1 PE=2 SV=1,sp P19827 ITIH1_HUMAN Inter-alpha-trypsin inhibitor heavy chain H1 OS=Homo sapiens GN=ITIH1 PE=1 SV=3	689;	2	FAHYVVTSQVVNTANEAR
									2	GFSLDEATNLNGGLLR
									2	GSLVQASEANLQAAQDFVR
									2	IYEDHDATQQLQGFYSQVAK
									2	MSLDYGFVTPLTSMSIR
									2	MSLDYGFVTPLTSM[147]SIR
									2	M[147]SLDYGFVTPLTSMSIR
									2	TAFISDFAVTADGNAFIGDIKDK
									2	TFVLSALQPSPTHSSSNTQR
									3	ADVQAHGEGQEFSITCLVDEEEMKK
									3	GMADQDGLKPTIDKPSEDSPPLEMLGPR
									3	GMADQDGLKPTIDKPSEDSPPLEM[147]LGPR
									3	GSLVQASEANLQAAQDFVR
									2	GMADQDGLKPTIDKPSEDSPPLEMLGPR
									2	TMEQFTIHLTVNPQSK
									3	FAHYVVTSQVVNTANEAR
									2	QYYEGSEIVVAGR
									3	GM[147]ADQDGLKPTIDKPSEDSPPLEMLGPR
									3	GHVLFRPTVSQQQSCPTCSTSLLNGHFK
									2	VTFQLTYEEVLKR
									2	TM[147]EQFTIHLTVNPQSK
									2	ADVQAHGEGQEFSITCLVDEEEMKK
									2	ADVQAHGEGQEFSITCLVDEEEMK
									2	QAVDTAVDGVFIR
									2	NHMQYEIVIK
									2	GIEILNQVQESLPELSNHAS
									3	TMEQFTIHLTVNPQSK
									2	AAISGENAGLVR
									2	GMADQDGLKPTIDKPSED
									2	EVAFDLEIPK
									2	FAHYVVTSQVVNTANEAR
94a	1	B7ZKJ8	1	52.8	89	500	tr B7ZKJ8 B7ZKJ8_HUMAN ITIH4 protein OS=Homo sapiens GN=ITIH4 PE=2 SV=1	951	2	AEAQAQYSAAVAK
									2	ANTVQEATFQMELPK
									2	ANTVQEATFQMELPKK
									2	ANTVQEATFQM[147]ELPKK
									2	EKAEAQAQYSAAVAK
									2	EKNGIDIYSLTVDSR
									2	IPKPGLDHTEASFSPR
									2	IQQLLEQTVSASDADQQALR
									2	NGYFVHYFAPEGLTTMPK
									2	NGYFVHYFAPEGLTTM[147]PK
									2	NM[147]EQFQVSVSVAPNAK
									2	NPLVWVHASPEHVVVTR
									2	PGPPDVPDHAAYHPFR
									2	QGPVNLLSDPEQGVEVTGQYER
									2	QLGLPGPPDVPDHAAYHPFR
									2	RLDYQEGPPGVEISCWSVEL
									2	STEATQWRPSLVPASAENVNK
									2	TFEYPSNAVEEVTQNNFR
									2	TVQEATFQM[147]ELPKK
									2	VTFEYPSNAVEEVTQNNFR
									3	AISGGSIQIENGYFVHYFAPEGLTTMPK
									3	DTDRFSSHVGGTLGQFYQEVLWGSPAASDDGRR
									3	EKAEAQAQYSAAVAK
									3	FSSHVGGTLGQFYQEVLWGSPAASDDGRR
									3	HRQGPVNLLSDPEQGVEVTGQYER
									3	IQQLLEQTVSASDADQQALR
									3	NPLVWVHASPEHVVVTR
									3	PGPPDVPDHAAYHPFR
									2	SPEQQETVLDGNLIIR
									2	NMEQFQVSVSVAPNAK
									2	ANTVQEATFQM[147]ELPK
									3	ANTVQEATFQMELPKK
									3	LWAYLTIQQLLEQTVSASDADQQALR
									2	GPDVLTATVSGK
									2	AISGGSIQIENGYFVHYFAPEGLTTM[147]PK
									2	LQDRGPDVLTATVSGK
									3	QLGLPGPPDVPDHAAYHPFR
									3	MNFRPGVLSSR
									3	QLGLPGPPDVPDHAAYHPFRR
									3	LQDRGPDVLTATVSGK
									2	MNFRPGVLSSR
									3	FSSHVGGTLGQFYQEVLWGSPAASDDGR
									2	WKETLFSVMPGLK
									2	AISGGSIQIENGYFVHYFAPEGLTTMPK
									2	EKAGFSWIEVTFK
									2	NGIDIYSLTVDSR
									3	PPDVPDHAAYHPFR
									3	WKETLFSVM[147]PGLK
									2	LGVYELLLK
									2	WKETLFSVM[147]PGLK
									2	IEETTMTTQTPAPIQAPSAILPLPGQSVER
									2	HRQGPVNLLSDPEQGVEVTGQYER
									2	ITFELVYEELLKR
									1	AEAQAQYSAAVAK
									3	NGYFVHYFAPEGLTTMPK
									3	VANPLLTAVTFEYPSNAVEEVTQNNFR
									1	ILDDLSPR
									1	ANTVQEATFQMELPK
									2	LGLPGPPDVPDHAAYHPFR
									2	RIHEDSDSALQLQDFYQE
									3	WKETLFSVMPGLK
									2	ETLFSVMPGLK
									2	PGPPDVPDHAAYHPFRR
									3	DTDRFSSHVGGTLGQFYQEVLWGSPAASDDGR
									2	GPPDVPDHAAYHPFR
									3	PEQGVEVTGQYEREK
									2	AISGGSIQIENGYFVH
									2	SDPEQGVEVTGQYER
									2	QLGLPGPPDVPDHAAYHPFRR
									2	QLLEQTVSASDADQQALR
									1	SPEQQETVLDGNLIIR
									2	SSVAEQEAEFQSPK
									2	GLPGPPDVPDHAAYHPFR
									2	LALDNGGLAR
									2	PEQGVEVTGQYER
									2	AVTFEYPSNAVEEVTQNNFR
									2	AGFSWIEVTFK
									2	PPDVPDHAAYHPFR
									2	TVQEATFQMELPKK
									2	IHEDSDSALQLQDFYQE
									2	PDVLTATVSGK
									2	QLGLPGPPDVPDHAAYHPF
									3	RQLGLPGPPDVPDHAAYHPFR
									2	PDVPDHAAYHPFR
									2	SFAAGIQALGGTNIN
									2	NLLSDPEQGVEVTGQYER
									2	DTDRFSSHVGGTLGQFYQ
									2	LLFKGSEMVVAGK
									2	VQEATFQMELPKK
									2	AEAQAQYSAAVAK
95a	1	C9JF17,P05090	1	30.7	8	58	tr C9JF17 C9JF17_HUMAN Uncharacterized protein OS=Homo sapiens GN=APOD PE=4 SV=1,sp P05090 APOD_HUMAN Apolipoprotein D OS=Homo sapiens GN=APOD PE=1 SV=1	219;	2	CPNPPVQENFDVNKYLGR
									2	CPNPPVQENFDVNK
									2	NILTSNNIDVK
									3	CPNPPVQENFDVNKYLGR
									2	WYEIEKIPTTFENGR
									2	NILTSNNIDVKK
									3	CPNPPVQENFDVNK
									2	NPNLPPETVDSLK
									2	CPNPPVQENFDVNKYLGR
96a	1	C9JX84,Q06033	1	24	23	40	tr C9JX84 C9JX84_HUMAN Uncharacterized protein OS=Homo sapiens GN=ITIH3 PE=4 SV=2,sp Q06033 ITIH3_HUMAN Inter-alpha-trypsin inhibitor heavy chain H3 OS=Homo sapiens GN=ITIH3 PE=1 SV=2	900;	2	LVDEDMNSFKADVK
									2	NAILDLTQNTYQHFYDGSEIVVAGR
									2	YHFVTPLTSMVVTKPEDNEDER
									3	NAILDLTQNTYQHFYDGSEIVVAGR
									2	LIQDAVTGLTVNGQITGDKR
									3	YHFVTPLTSMVVTKPEDNEDER
									2	SLPEGVANGIEVYSTK
									2	EHLVQATPENLQEAR
									3	ESPGNVQIVNGYFVHFFAPQGLPVVPK
									2	GHGATNDLTFTEEVDMKEMEK
									2	YHFVTPLTSM[147]VVTKPEDNEDER
									2	SLPEGVANGIEVYSTKINSK
									2	VTFELTYEELLKR
									3	YHFVTPLTSM[147]VVTKPEDNEDER
									2	GYFVHFFAPQGLPVVPK
									2	GHGATNDLTFTEEVDM[147]KEM[147]EK
									2	AVNRADTAKEVSFDVELPK
									3	GHGATNDLTFTEEVDM[147]KEM[147]EK
									2	GMTNINDGLLR
									2	SMEDKGMTNINDGLLR
									2	PEGVANGIEVYSTK
									2	GHGATNDLTFTEEVDM[147]K
									3	GHGATNDLTFTEEVDMKEMEK
									2	LVDEDMNSFKADVK
97a	1	D3DUS9,P60174	1	18.5	3	4	tr D3DUS9 D3DUS9_HUMAN Triosephosphate isomerase OS=Homo sapiens GN=TPI1 PE=3 SV=1,sp P60174 TPIS_HUMAN Triosephosphate isomerase OS=Homo sapiens GN=TPI1 PE=1 SV=2	291;	2	VTNGAFTGEISPGMIK
									2	KQSLGELIGTLNAAK
									2	VVLAYEPVWAIGTGK
98a	1	D6REX5,P49908	1	10.6	3	4	tr D6REX5 D6REX5_HUMAN Uncharacterized protein OS=Homo sapiens GN=SEPP1 PE=4 SV=1,sp P49908 SEPP1_HUMAN Selenoprotein P OS=Homo sapiens GN=SEPP1 PE=1 SV=3	316;	2	DMPASEDLQDLQKK
									2	EGYSNISYIVVNHQGISSR
									2	DM[147]PASEDLQDLQK
99a	1	D9YZU5,P68871	1	63.3	10	19	tr D9YZU5 D9YZU5_HUMAN Hemoglobin, beta OS=Homo sapiens GN=HBB PE=3 SV=1,sp P68871 HBB_HUMAN Hemoglobin subunit beta OS=Homo sapiens GN=HBB PE=1 SV=2	150;	2	FFESFGDLSTPDAVMGNPK
									2	VNVDEVGGEALGR
									3	KVLGAFSDGLAHLDNLK
									2	FFESFGDLSTPDAVM[147]GNPK
									2	VLGAFSDGLAHLDNLK
									2	KVLGAFSDGLAHLDNLK
									3	GTFATLSELHCDKLHVDPENFR
									2	EFTPPVQAAYQK
									1	VNVDEVGGEALGR
									2	LLVVYPWTQR
100a	1	E7ERA1,P02751	1	31.1	61	262	tr E7ERA1 E7ERA1_HUMAN Uncharacterized protein OS=Homo sapiens GN=FN1 PE=4 SV=1,sp P02751 FINC_HUMAN Fibronectin OS=Homo sapiens GN=FN1 PE=1 SV=4	2427;	2	DTLTSRPAQGVVTTLENVSPPR
									2	EINLAPDSSSVVVSGLMVATK
									2	EYLGAICSCTCFGGQR
									2	FLATTPNSLLVSWQPPR
									2	FTQVTPTSLSAQWTPPNVQLTGYR
									2	GGEPSPEGTTGQSYNQYSQR
									2	GQLISIQQYGHQEVTR
									2	ITYGETGGNSPVQEFTVPGSK
									2	NLQPASEYTVSLVAIK
									2	NLQPASEYTVSLVAIKGNQESPK
									2	NQESTPVVIQQETTGTPR
									2	NTFAEVTGLSPGVTYYFK
									2	RPGGEPSPEGTTGQSYNQY
									2	SSPVVIDASTAIDAPSNLR
									2	TEIDKPSQMQVTDVQDNSISVK
									2	TKTETITGFQVDAVPANGQTPIQR
									2	TYLGNALVCTCYGGSR
									2	YSFCTDHTVLVQTR
									3	DTLTSRPAQGVVTTLENVSPPRR
									3	RPGGEPSPEGTTGQSYNQYSQR
									3	TEIDKPSQMQVTDVQDNSISVK
									2	HTSVQTTSSGSGPFTDVR
									2	SYTITGLQPGTDYK
									3	YSFCTDHTVLVQTR
									2	GNLLQCICTGNGR
									2	LLCQCLGFGSGHFR
									2	VTIMWTPPESAVTGYR
									3	TPFVTHPGYDTGNGIQLPGTSGQQPSVGQQMIFEEHGFRR
									3	GLKPGVVYEGQLISIQQYGHQEVTR
									3	KKTDELPQLVTLPHPNLHGPEILDVPSTVQK
									2	VPGTSTSATLTGLTR
									2	VTIM[147]WTPPESAVTGYR
									2	IYLYTLNDNAR
									3	AAVYQPQPHPQPPPYGHCVTDSGVVYSVGMQWLK
									3	TPFVTHPGYDTGNGIQLPGTSGQQPSVGQQMIFEEHGFR
									2	GNLLQCICTGNGRGEWK
									3	FTQVTPTSLSAQWTPPNVQLTGYR
									3	WSRPQAPITGYR
									2	WLPSSSPVTGYR
									2	RPGGEPSPEGTTGQSYNQYSQR
									3	TDELPQLVTLPHPNLHGPEILDVPSTVQK
									2	EATIPGHLNSYTIK
									2	DTLTSRPAQGVVTTLENVSPPRR
									2	ITGYIIKYEKPGSPPR
									2	EESPLLIGQQSTVSDVPR
									3	LLCQCLGFGSGHFR
									3	KTDELPQLVTLPHPNLHGPEILDVPSTVQK
									3	LSEEGDEPQYLDLPSTATSVNIPDLLPGRK
									1	SYTITGLQPGTDYK
									2	VDVIPVNLPGEHGQR
									3	FLATTPNSLLVSWQPPR
									2	STPVVIQQETTGTPR
									2	PSSSPVTGYR
									2	DSMIWDCTCIGAGR
									3	FGFCPMAAHEEICTTNEGVM[147]YR
									2	GFNCESKPEAEETCFDKYTGNTYR
									3	GNLLQCICTGNGRGEWK
									2	FGFCPMAAHEEICTTNEGVMYR
									3	VPGTSTSATLTGLTR
									3	EVVPRPRPGVTEATITGLEPGTEYTIYVIALK
									3	TEIDKPSQM[147]QVTDVQDNSISVK
									2	DTLTSRPAQGVVTTLENVSPPR
101a	1	E7ETH0,P05156	1	37.9	26	83	tr E7ETH0 E7ETH0_HUMAN Uncharacterized protein OS=Homo sapiens GN=CFI PE=3 SV=1,sp P05156 CFAI_HUMAN Complement factor I OS=Homo sapiens GN=CFI PE=1 SV=2	601;	2	ACDGINDCGDQSDELCCK
									2	EANVACLDLGFQQGADTQR
									2	KVTYTSQEDLVEK
									2	TMGYQDFADVVCYTQK
									2	TM[147]GYQDFADVVCYTQK
									2	VANYFDWISYHVGR
									2	ADSPMDDFFQCVNGK
									2	AQLGDLPWQVAIK
									2	GLETSLAECTFTKR
									3	IIFHENYNAGTYQNDIALIEMKK
									2	IVIEYVDR
									2	EM[147]ECAGTYDGSIDACK
									2	HGNTDSEGIVEVK
									2	ADSPM[147]DDFFQCVNGK
									2	IIFHENYNAGTYQNDIALIEM[147]K
									2	YTHLSCDKVFCQPWQR
									3	ACDGINDCGDQSDELCCK
									2	VFSLQWGEVK
									2	GLETSLAECTFTK
									2	RAQLGDLPWQVAIK
									3	IIFHENYNAGTYQNDIALIEMK
									1	GLETSLAECTFTK
									2	LVDQDKTMFICK
									2	VANYFDWISYHVG
									2	EMECAGTYDGSIDACK
									2	VFCQPWQR
									2	ACDGINDCGDQSDELCCK
102a	1	E7EUT4,E7EUT5,P04406	1	17.7	3	5	tr E7EUT4 E7EUT4_HUMAN Glyceraldehyde-3-phosphate dehydrogenase OS=Homo sapiens GN=GAPDH PE=3 SV=1,tr E7EUT5 E7EUT5_HUMAN Glyceraldehyde-3-phosphate dehydrogenase OS=Homo sapiens GN=GAPDH PE=3 SV=1,sp P04406 G3P_HUMAN Glyceraldehyde-3-phosphate dehydrogenase OS=Homo sapiens GN=GAPDH PE=1 SV=3	298;;	2	IISNASCTTNCLAPLAK
									2	VPTANVSVVDLTCR
									2	GALQNIIPASTGAAK
									2	IISNASCTTNCLAPLAK
103a	1	E9KL36,P02766	1	69.4	63	602	tr E9KL36 E9KL36_HUMAN Epididymis tissue sperm binding protein Li 4a OS=Homo sapiens PE=2 SV=1,sp P02766 TTHY_HUMAN Transthyretin OS=Homo sapiens GN=TTR PE=1 SV=1	150;	1	AADDTWEPFASGK
									1	YTIAALLSPYSYST
									2	AADDTWEPFASGK
									2	AALLSPYSYSTTAVVTNPKE
									2	ALGISPFHEHAEVVFTANDSGPR
									2	ALGISPFHEHAEVVFTANDSGPRR
									2	ALLSPYSYSTTAVVTNPK
									2	ALLSPYSYSTTAVVTNPKE
									2	ESGELHGLTTEEEFVEGIYK
									2	GISPFHEHAEVVFTANDSGPR
									2	GSPAINVAVHVFR
									2	HAEVVFTANDSGPR
									2	KAADDTWEPFASGK
									2	IAALLSPYSYSTTAVVTNPKE
									2	LHGLTTEEEFVEGIYK
									2	LLSPYSYSTTAVVTNPKE
									2	ISPFHEHAEVVFTANDSGPR
									2	LSPYSYSTTAVVTNPK
									2	LSPYSYSTTAVVTNPKE
									2	PAINVAVHVFR
									2	PFHEHAEVVFTANDSGPR
									2	RYTIAALLSPYSYSTT
									2	RYTIAALLSPYSYSTTAVVTNPKE
									2	SGELHGLTTEEEFVEGIYK
									2	SGELHGLTTEEEFVEGIYKVEIDTK
									2	SPFHEHAEVVFTANDSGPR
									2	SPYSYSTTAVVTNPKE
									2	TIAALLSPYSYSTTAVVTNPKE
									2	TSESGELHGLTTEEEFVEGIYK
									2	TTEEEFVEGIYKVEIDTK
									2	YSYSTTAVVTNPK
									2	YTIAALLSPYSYSTTAVVTNPK
									2	YTIAALLSPYSYSTTAVVTNPKE
									3	ALGISPFHEHAEVVFTANDSGPR
									3	ALGISPFHEHAEVVFTANDSGPRR
									3	PAINVAVHVFR
									3	SGELHGLTTEEEFVEGIYKVEIDTK
									3	TSESGELHGLTTEEEFVEGIYK
									3	TSESGELHGLTTEEEFVEGIYKVEIDTK
									2	GSPAINVAVHVFRK
									2	TSESGELHGLTTEEEFVEGIYKVEIDTK
									3	RYTIAALLSPYSYSTTAVVTNPK
									2	RYTIAALLSPYSYSTTAVVTNPK
									1	KAADDTWEPFASGK
									3	YTIAALLSPYSYSTTAVVTNPK
									3	RYTIAALLSPYSYSTTAVVTNPKE
									3	HAEVVFTANDSGPRR
									3	GSPAINVAVHVFR
									2	YTIAALLSPYSYSTT
									2	ALGISPFHEHAEVVFTAN
									2	ELHGLTTEEEFVEGIYK
									2	HGLTTEEEFVEGIYK
									2	YTIAALLSPYSYS
									2	ALGISPFHEHAEVVFTAND
									2	RYTIAALLSPYSYS
									2	GELHGLTTEEEFVEGIYK
									3	SPFHEHAEVVFTANDSGPRR
									2	TSESGELHGLTTEEE
									3	LHGLTTEEEFVEGIYKVEIDTK
									2	AALLSPYSYSTTAVVTNPK
									2	INVAVHVFR
									2	TTEEEFVEGIYK
									2	YTIAALLSPYSYST
									1	AADDTWEPFASGK
104a	1	E9PAQ1,P27918	1	19.3	4	9	tr E9PAQ1 E9PAQ1_HUMAN Uncharacterized protein OS=Homo sapiens GN=CFP PE=4 SV=1,sp P27918 PROP_HUMAN Properdin OS=Homo sapiens GN=CFP PE=1 SV=2	422;	3	TCNHPVPQHGGPFCAGDATR
									2	GLLGGGVSVEDCCLNTAFAYQK
									3	CSAPEPSQKPPGKPCPGLAYEQR
									2	DPVLCFTQYEESSGK
									3	TCNHPVPQHGGPFCAGDATR
105a	1	E9PFW4,P49747	1	24.2	8	10	tr E9PFW4 E9PFW4_HUMAN Uncharacterized protein OS=Homo sapiens GN=COMP PE=4 SV=2,sp P49747 COMP_HUMAN Cartilage oligomeric matrix protein OS=Homo sapiens GN=COMP PE=1 SV=2	757;	2	NALWHTGDTESQVR
									2	GSFQCGPCQPGFVGDQASGCQR
									2	SCVCAVGWAGNGILCGR
									3	SNPDQADVDHDFVGDACDSDQDQDGDGHQDSR
									3	QVCTDINECETGQHNCVPNSVCINTR
									3	DNCPTVPNSAQEDSDHDGQGDACDDDDDNDGVPDSR
									2	FCPDGSPSECHEHADCVLER
									2	ELQETNAALQDVR
									2	NALWHTGDTESQVR
106a	1	E9PGP2,P03951	1	20.1	7	12	tr E9PGP2 E9PGP2_HUMAN Uncharacterized protein OS=Homo sapiens GN=F11 PE=3 SV=1,sp P03951 FA11_HUMAN Coagulation factor XI OS=Homo sapiens GN=F11 PE=1 SV=1	583;	2	GEWPWQVTLHTTSPTQR
									2	HNEVWHLVGITSWGEGCAQR
									3	HSIPVFCHSSFYHDTDFLGEELDIVAAK
									2	DTCFEGGDITTVFTPSAK
									2	CQFFTYTPAQASCNEGK
									2	NVIYTDCWVTGWGYR
									2	PWQVTLHTTSPTQR
107a	1	F5H5M6,Q14520	1	17.2	7	22	tr F5H5M6 F5H5M6_HUMAN Uncharacterized protein OS=Homo sapiens GN=HABP2 PE=3 SV=1,sp Q14520 HABP2_HUMAN Hyaluronan-binding protein 2 OS=Homo sapiens GN=HABP2 PE=1 SV=1	543;	2	FCEIGSDDCYVGDGYSYR
									3	VVLGDQDLKKEEFHEQSFR
									2	GQCLITQSPPYYR
									2	NPDADEKPWCFIK
									2	YSHYNERDEIPHNDIALLK
									2	FTCACPDQFK
									3	YSHYNERDEIPHNDIALLK
									2	FCEIGSDDCYVGDGYSYR
108a	1	O00391	1	11.1	6	14	sp O00391 QSOX1_HUMAN Sulfhydryl oxidase 1 OS=Homo sapiens GN=QSOX1 PE=1 SV=3	760	2	AHFSPSNIILDFPAAGSAAR
									2	DCASHFEQMAAASMHR
									3	AHFSPSNIILDFPAAGSAAR
									2	FGVTDFPSCYLLFR
									2	VNWIGCQGSEPHFR
									2	SALYSPSDPLTLLQADTVR
109a	1	O75636,Q6UXM4	1	25	5	16	sp O75636 FCN3_HUMAN Ficolin-3 OS=Homo sapiens GN=FCN3 PE=1 SV=2,tr Q6UXM4 Q6UXM4_HUMAN Ficolin (Collagen/fibrinogen domain containing) 3 (Hakata antigen) OS=Homo sapiens GN=FCN3 PE=2 SV=1	304;	2	ELLSQGATLSGWYHLCLPEGR
									2	LLGEVDHYQLALGK
									2	VVLLPSCPGAPGSPGEK
									3	ELLSQGATLSGWYHLCLPEGR
									2	ALPVFCDM[147]DTEGGGWLVFQR
110a	1	O95445	1	53.7	8	13	sp O95445 APOM_HUMAN Apolipoprotein M OS=Homo sapiens GN=APOM PE=1 SV=2	192	3	EELATFDPVDNIVFNMAAGSAPMQLHLR
									2	KWIYHLTEGSTDLR
									2	TELFSSSCPGGIMLNETGQGYQR
									2	WIYHLTEGSTDLR
									2	EFPEVHLGQWYFIAGAAPTK
									3	KWIYHLTEGSTDLR
									2	SLTSCLDSKAFLLTPR
									2	EELATFDPVDNIVFNMAAGSAPM[147]QLHLR
111a	1	P00450	1	61	132	682	sp P00450 CERU_HUMAN Ceruloplasmin OS=Homo sapiens GN=CP PE=1 SV=1	1083	1	ALYLQYTDETFR
									1	DIASGLIGPLIICK
									1	TTIEKPVWLGFLGPIIK
									2	AEEEHLGILGPQLHADVGDKVK
									2	DIASGLIGPLIICKK
									2	FNKNNEGTYYSPNYNPQSR
									2	GMGNEVDVHAAFFHGQALTNK
									2	GM[147]GNEVDVHAAFFHGQALTNK
									2	GPEEEHLGILGPVIWAEVGDTIR
									2	GVQTESSTVTPTLPGETLTYVWK
									2	HLGILGPQLHADVGDK
									2	HLGILGPQLHADVGDKVK
									2	KAEEEHLGILGPQLHADVGDK
									2	KAEEEHLGILGPQLHADVGDKVK
									2	KALYLQYTDETFR
									2	KLISVDTEHSNIYLQNGPDR
									2	LISVDTEHSNIYLQNGPDR
									2	IYHSHIDAPKDIASGLIGPLIICKK
									2	MFTTAPDQVDKEDE
									2	MFTTAPDQVDKEDEDFQESNK
									2	MHSMNGFMYGNQPGLTMCK
									2	MLLATEEQSPGEGDGNCVTR
									2	MYSVNGYTFGSLPGLSMCAEDR
									2	MYSVNGYTFGSLPGLSMCAEDRVK
									2	MYSVNGYTFGSLPGLSM[147]CAEDR
									2	MYYSAVDPTKDIFTGLIGPMK
									2	MYYSAVDPTKDIFTGLIGPM[147]K
									2	M[147]FTTAPDQVDKEDE
									2	M[147]FTTAPDQVDKEDEDFQE
									2	M[147]FTTAPDQVDKEDEDFQESNK
									2	M[147]LLATEEQSPGEGDGNCVTR
									2	NGFM[147]YGNQPGLTM[147]CK
									2	NLASRPYTFHSHGITYYK
									2	NNEGTYYSPNYNPQSR
									2	RQSEDSTFYLGER
									2	SGAGTEDSACIPWAYYSTVDQVK
									2	SSTVTPTLPGETLTYVWK
									2	SVDTEHSNIYLQNGPDR
									2	SVPPSASHVAPTETFTYE
									2	TTAPDQVDKEDEDFQESNK
									2	TTIEKPVWLGFLGPIIK
									2	TYSDHPEKVNKDDEEFIESNK
									2	VNKDDEEFIESNKMHAINGR
									3	ADDKVYPGEQYTYMLLATEEQSPGEGDGNCVTR
									3	ADDKVYPGEQYTYM[147]LLATEEQSPGEGDGNCVTR
									3	ERGPEEEHLGILGPVIWAEVGDTIR
									3	FNKNNEGTYYSPNYNPQSR
									3	KAEEEHLGILGPQLHADVGDK
									3	KAEEEHLGILGPQLHADVGDKVK
									3	KERGPEEEHLGILGPVIWAEVGDTIR
									3	KLISVDTEHSNIYLQNGPDR
									3	IYHSHIDAPKDIASGLIGPLIICKK
									3	NM[147]ATRPYSIHAHGVQTESSTVTPTLPGETLTYVWK
									3	TYCSEPEKVDKDNEDFQESNR
									3	TYSDHPEKVNKDDEEFIESNK
									3	VNKDDEEFIESNKMHAINGR
									2	AEEEHLGILGPQLHADVGDK
									2	AGLQAFFQVQECNK
									2	EVGPTNADPVCLAK
									3	LISVDTEHSNIYLQNGPDR
									2	GVYSSDVFDIFPGTYQTLEMFPR
									3	MHSMNGFMYGNQPGLTMCK
									3	NMATRPYSIHAHGVQTESSTVTPTLPGETLTYVWK
									3	ELHHLQEQNVSNAFLDKGEFYIGSK
									2	GVYSSDVFDIFPGTYQTLEM[147]FPR
									2	GAYPLSIEPIGVR
									3	MYSVNGYTFGSLPGLSMCAEDR
									2	ALYLQYTDETFR
									2	DLYSGLIGPLIVCR
									3	M[147]FTTAPDQVDKEDEDFQESNK
									2	DIASGLIGPLIICK
									2	MHSMNGFMYGNQPGLTM[147]CK
									3	AEEEHLGILGPQLHADVGDK
									3	MFTTAPDQVDKEDEDFQESNK
									2	TYCSEPEKVDKDNEDFQESNR
									3	KALYLQYTDETFR
									2	SVPPSASHVAPTETFTYEWTVPK
									2	MHSMNGFM[147]YGNQPGLTMCK
									2	VNKDDEEFIESNK
									3	QYTDSTFRVPVER
									2	VTFHNKGAYPLSIEPIGVR
									1	DLYSGLIGPLIVCR
									3	M[147]YYSAVDPTKDIFTGLIGPMK
									2	M[147]YYSAVDPTKDIFTGLIGPMK
									3	SVPPSASHVAPTETFTYEWTVPK
									2	M[147]YYSAVDPTKDIFTGLIGPM[147]K
									3	AEEEHLGILGPQLHADVGDKVK
									1	EVGPTNADPVCLAK
									3	M[147]YYSAVDPTKDIFTGLIGPM[147]K
									3	NLASRPYTFHSHGITYYK
									3	HYYIGIIETTWDYASDHGEK
									3	NNEGTYYSPNYNPQSR
									3	GVYSSDVFDIFPGTYQTLEM[147]FPR
									2	HYYIGIIETTWDYASDHGEKK
									3	SGAGTEDSACIPWAYYSTVDQVK
									2	IYHSHIDAPKDIASGLIGPLIICK
									3	SIHAHGVQTESSTVTPTLPGETLTYVWK
									2	HYYIGIIETTWDYASDHGEK
									3	MYSVNGYTFGSLPGLSMCAEDRVK
									2	M[147]YSVNGYTFGSLPGLSM[147]CAEDR
									2	VDKDNEDFQESNR
									3	AETGDKVYVHLK
									2	PYTFHSHGITYYK
									3	LVYREYTDASFTNRK
									2	IGIIETTWDYASDHGEK
									3	RQSEDSTFYLGER
									1	DIASGLIGPLIICKK
									2	SIHAHGVQTESSTVTPTLPGETLTYVWK
									2	IIETTWDYASDHGEK
									2	QSEDSTFYLGER
									2	RDTANLFPQTSLTLH
									3	MYYSAVDPTKDIFTGLIGPMK
									2	KLISVDTEHSNIYLQNG
									2	M[147]YSVNGYTFGSLPGLSMCAEDR
									2	LLATEEQSPGEGDGNCVTR
									3	M[147]HSMNGFMYGNQPGLTMCK
									2	NEGTYYSPNYNPQSR
									3	MHSMNGFM[147]YGNQPGLTMCK
									2	NGFMYGNQPGLTMCK
									2	MHSM[147]NGFMYGNQPGLTMCK
[truncated: 2,956 more rows]
