# Supplementary material for: Proteomics-based identification and validation of novel plasma biomarkers phospholipid transfer protein and mannan-binding lectin serine protease-1 in age-related macular degeneration
Source: Sci Rep. 2016 Sep 8;6:32548. doi: 10.1038/srep32548 (PMC5015054; doi:10.1038/srep32548)
Supplement: Supplementary Table 3 [file srep32548-s3.xls]

## Sheet: Sheet1
Supplementary Table 3. Quantification and statistical analysis of the identified proteins
1) The relative abundance of identified proteins was estimated on the basis of spectral counts . More detailed information about quantification and statistiscal analysis is inculded in the Methods.
2) Swissprot accesion number, group probability, description (protein name), the number of total spectra (each samples), Normalized spectral abundance factor (NASF; each samples), Fold change (AMD/HC), G-value.
3) The protein list is sorted according to Normalized ratio (AMD/HC).
Accession Number	group probability	Protein name	No. of MS/MS spectra		Normalized Helthy Controls	Normalized AMD patients	Normalized ratio (AMD/HC)	G-value	P-vlue
			Healthy Controls	AMD patients
P07737	1	Profilin-1	0	13	0.0708837	1.92912	27.2152	15.2354	9.49082e-05
P05109	1	Protein S100-A8	0	9	0.0992604	1.90074	19.149	9.98831	0.00157537
B4DHX4	0.9998	Rab GDP dissociation inhibitor alpha	0	9	0.0992604	1.90074	19.149	9.98831	0.00157537
P04075	1	Fructose-bisphosphate aldolase A	0	8	0.110299	1.8897	17.1325	8.69885	0.0031841
A8K220	1	Peptidyl-prolyl cis-trans isomerase	0	8	0.110299	1.8897	17.1325	8.69885	0.0031841
E7ER29	0.9998	Complement C1r subcomponent-like protein	0	7	0.124101	1.8759	15.1159	7.42257	0.00644107
B4DG39	1	Glucose-6-phosphate isomerase	0	6	0.141851	1.85815	13.0993	6.16312	0.0130441
E9KL39	1	Transgelin-2	0	6	0.141851	1.85815	13.0993	6.16312	0.0130441
P55058	1	Phospholipid transfer protein	0	5	0.165525	1.83448	11.0828	4.92594	0.0264564
P07996	1	Thrombospondin-1	0	5	0.165525	1.83448	11.0828	4.92594	0.0264564
Q5VYL6	1	Complement factor H-related 5	0	5	0.165525	1.83448	11.0828	4.92594	0.0264564
B4E1H9	1	Phosphoglycerate kinase	0	5	0.165525	1.83448	11.0828	4.92594	0.0264564
P02787	1	Serotransferrin	0	4	0.198684	1.80132	9.06623	3.71959	0.0537774
P80188	1	Neutrophil gelatinase-associated lipocalin	0	4	0.198684	1.80132	9.06623	3.71959	0.0537774
P01699	0.9998	Ig lambda chain V-I region V	0	4	0.198684	1.80132	9.06623	3.71959	0.0537774
Q49A26	0.9913	Putative oxidoreductase GLYR1	0	4	0.198684	1.80132	9.06623	3.71959	0.0537774
P03950	0.9427	Angiogenin	0	4	0.198684	1.80132	9.06623	3.71959	0.0537774
P00918	1	Carbonic anhydrase 2	0	4	0.198684	1.80132	9.06623	3.71959	0.0537774
P18206	0.9999	Vinculin	0	4	0.198684	1.80132	9.06623	3.71959	0.0537774
P06733	0.9996	Alpha-enolase	0	4	0.198684	1.80132	9.06623	3.71959	0.0537774
Q02505	0.9779	Mucin-3A	0	4	0.198684	1.80132	9.06623	3.71959	0.0537774
D3DUS9	1	Triosephosphate isomerase	0	4	0.198684	1.80132	9.06623	3.71959	0.0537774
Q12860	1	Contactin-1	0	3	0.248457	1.75154	7.04967	2.55884	0.109679
Q9BWP8	0.9999	Collectin-11	0	3	0.248457	1.75154	7.04967	2.55884	0.109679
B2R672	0.9998	Extracellular link domain containing 1	0	3	0.248457	1.75154	7.04967	2.55884	0.109679
P04083	0.9997	Annexin A1	0	3	0.248457	1.75154	7.04967	2.55884	0.109679
Q6ZW31	0.9983	Rho GTPase-activating protein SYDE1	0	3	0.248457	1.75154	7.04967	2.55884	0.109679
P01781	0.9971	Ig heavy chain V-III region GAL	0	3	0.248457	1.75154	7.04967	2.55884	0.109679
Q9C0B9	0.976	Zinc finger CCHC domain-containing protein 2	0	3	0.248457	1.75154	7.04967	2.55884	0.109679
E7ETT3	0.9685	Rod cGMP-specific 3',5'-cyclic phosphodiesterase subunit beta	0	3	0.248457	1.75154	7.04967	2.55884	0.109679
Q86UW6	0.9434	NEDD4-binding protein 2	0	3	0.248457	1.75154	7.04967	2.55884	0.109679
E7ENN3	0.9163	Nesprin-1	0	3	0.248457	1.75154	7.04967	2.55884	0.109679
P09211	0.9987	Glutathione S-transferase P	0	3	0.248457	1.75154	7.04967	2.55884	0.109679
D9YZU2	0.9774	Myosin, heavy chain 6, cardiac muscle, alpha	0	3	0.248457	1.75154	7.04967	2.55884	0.109679
F5H4M2	0.9403	Protein HIRA	0	3	0.248457	1.75154	7.04967	2.55884	0.109679
B1Q2X3	0.937	TAF1 RNA polymerase II, TATA box binding protein (TBP)-associated factor, neuron specific isoform	0	3	0.248457	1.75154	7.04967	2.55884	0.109679
Q86UE4	0.9335	Protein LYRIC	0	3	0.248457	1.75154	7.04967	2.55884	0.109679
A5YKK6	0.9315	CCR4-N	0	3	0.248457	1.75154	7.04967	2.55884	0.109679
A8MPV7	0.9072	Uncharacterized protein	0	3	0.248457	1.75154	7.04967	2.55884	0.109679
P01876	0.9998	Ig alpha-1 chain C region	12	86	0.250722	1.74928	6.97696	62.9531	2.10942e-15
C9JHR8	0.9998	Scavenger receptor cysteine-rich type 1 protein M130	0	2	0.331504	1.6685	5.03311	1.47245	0.22496
Q86YZ3	0.9997	Hornerin	0	2	0.331504	1.6685	5.03311	1.47245	0.22496
Q5TCU6	0.9983	Talin 1	0	2	0.331504	1.6685	5.03311	1.47245	0.22496
P01859	0.9954	Ig gamma-2 chain C region	0	2	0.331504	1.6685	5.03311	1.47245	0.22496
Q8N1W0	0.9943	Transmembrane protein FLJ37396	0	2	0.331504	1.6685	5.03311	1.47245	0.22496
P00441	0.9932	Superoxide dismutase [Cu-Zn]	0	2	0.331504	1.6685	5.03311	1.47245	0.22496
F5H2L0	0.9903	Nuclear mitotic apparatus protein 1	0	2	0.331504	1.6685	5.03311	1.47245	0.22496
P98160	0.9874	Basement membrane-specific heparan sulfate proteoglycan core protein	0	2	0.331504	1.6685	5.03311	1.47245	0.22496
Q5T749	0.9851	Keratinocyte proline-rich protein	0	2	0.331504	1.6685	5.03311	1.47245	0.22496
Q8WVS4	0.9785	WD repeat-containing protein 60	0	2	0.331504	1.6685	5.03311	1.47245	0.22496
O14513	0.9772	Nck-associated protein 5	0	2	0.331504	1.6685	5.03311	1.47245	0.22496
B4DK71	0.9744	Phosphatidylinositide phosphatase SAC1	0	2	0.331504	1.6685	5.03311	1.47245	0.22496
P80192	0.9692	Mitogen-activated protein kinase kinase kinase 9	0	2	0.331504	1.6685	5.03311	1.47245	0.22496
F5GZH4	0.9673	E3 ubiquitin-protein ligase LNX	0	2	0.331504	1.6685	5.03311	1.47245	0.22496
Q9Y2K3	0.9671	Myosin-15	0	2	0.331504	1.6685	5.03311	1.47245	0.22496
E7EQE1	0.9647	Putative uncharacterized protein TTN	0	2	0.331504	1.6685	5.03311	1.47245	0.22496
Q86WA9	0.9588	Sodium-independent sulfate anion transporter	0	2	0.331504	1.6685	5.03311	1.47245	0.22496
B9EGQ7	0.953	EIF4G3 protein	0	2	0.331504	1.6685	5.03311	1.47245	0.22496
P51784	0.947	Ubiquitin carboxyl-terminal hydrolase 11	0	2	0.331504	1.6685	5.03311	1.47245	0.22496
P04040	0.9436	Catalase	0	2	0.331504	1.6685	5.03311	1.47245	0.22496
P54802	0.9427	Alpha-N-acetylglucosaminidase	0	2	0.331504	1.6685	5.03311	1.47245	0.22496
Q13835	0.9329	Plakophilin-1	0	2	0.331504	1.6685	5.03311	1.47245	0.22496
Q5CZC0	0.9321	Fibrous sheath-interacting protein 2	0	2	0.331504	1.6685	5.03311	1.47245	0.22496
O43149	0.9244	Zinc finger ZZ-type and EF-hand domain-containing protein 1	0	2	0.331504	1.6685	5.03311	1.47245	0.22496
E9PCA6	0.9182	Protocadherin-10	0	2	0.331504	1.6685	5.03311	1.47245	0.22496
B0QYE0	0.9179	DMC1 dosage suppressor of mck1 homolog, meiosis-specific homologous recombination (Yeast) (Fragment)	0	2	0.331504	1.6685	5.03311	1.47245	0.22496
Q7Z7G8	0.9098	Vacuolar protein sorting-associated protein 13B	0	2	0.331504	1.6685	5.03311	1.47245	0.22496
P13796	0.9988	Plastin-2	0	2	0.331504	1.6685	5.03311	1.47245	0.22496
E7ET08	0.9979	Heat shock cognate 71 kDa protein	0	2	0.331504	1.6685	5.03311	1.47245	0.22496
B4DJ51	0.9977	Calmodulin 1 (Phosphorylase kinase, delta), isoform CRA	0	2	0.331504	1.6685	5.03311	1.47245	0.22496
P00533	0.9965	Epidermal growth factor receptor	0	2	0.331504	1.6685	5.03311	1.47245	0.22496
B4DGV9	0.9883	Sterol regulatory element-binding protein 1	0	2	0.331504	1.6685	5.03311	1.47245	0.22496
Q9H7Z3	0.985	UPF0614 protein C14orf102	0	2	0.331504	1.6685	5.03311	1.47245	0.22496
E7ERE5	0.9781	ATP-binding cassette sub-family G member 1	0	2	0.331504	1.6685	5.03311	1.47245	0.22496
Q02241	0.9772	Kinesin-like protein KIF23	0	2	0.331504	1.6685	5.03311	1.47245	0.22496
B4DLX8	0.9628	cDNA FLJ57031, highly similar to Midline-1	0	2	0.331504	1.6685	5.03311	1.47245	0.22496
A7MAP1	0.9608	Coronin-1C	0	2	0.331504	1.6685	5.03311	1.47245	0.22496
F5H0K8	0.9553	Kinase suppressor of Ras 1	0	2	0.331504	1.6685	5.03311	1.47245	0.22496
E7EMY0	0.9357	Uncharacterized protein	0	2	0.331504	1.6685	5.03311	1.47245	0.22496
Q8N201	0.9351	Integrator complex subunit 1	0	2	0.331504	1.6685	5.03311	1.47245	0.22496
Q9Y5H5	0.9231	Protocadherin alpha-9	0	2	0.331504	1.6685	5.03311	1.47245	0.22496
Q9Y276	0.9216	Mitochondrial chaperone BCS1	0	2	0.331504	1.6685	5.03311	1.47245	0.22496
A8MXQ4	0.9134	L-lactate dehydrogenase	0	2	0.331504	1.6685	5.03311	1.47245	0.22496
B7ZKM9	0.901	Neogenin	0	2	0.331504	1.6685	5.03311	1.47245	0.22496
A2VCK8	0.9875	Thymosin beta 4, X-linked	2	11	0.354835	1.64517	4.63643	6.36049	0.0116689
Q9UK55	1	Protein Z-dependent protease inhibitor	2	10	0.382182	1.61782	4.23311	5.37301	0.0204507
B4DW52	1	Actin, cytoplasmic 1	7	29	0.402792	1.59721	3.96534	14.212	0.000163327
A5JHP3	0.9427	Dermcidin isoform 2	0	1	0.497939	1.50206	3.01656	0.529973	0.466618
B1ALD8	0.9427	Periostin, osteoblast specific factor	0	1	0.497939	1.50206	3.01656	0.529973	0.466618
B4DLV4	0.9427	Serine hydroxymethyltransferase	0	1	0.497939	1.50206	3.01656	0.529973	0.466618
B4DQV7	0.9427	Epididymal secretory protein E1	0	1	0.497939	1.50206	3.01656	0.529973	0.466618
B4DUN2	0.9427	Malate dehydrogenase	0	1	0.497939	1.50206	3.01656	0.529973	0.466618
C9JT30	0.9427	Sialic acid-binding Ig-like lectin 8	0	1	0.497939	1.50206	3.01656	0.529973	0.466618
O43895	0.9427	Xaa-Pro aminopeptidase 2	0	1	0.497939	1.50206	3.01656	0.529973	0.466618
P10586	0.9427	Receptor-type tyrosine-protein phosphatase F	0	1	0.497939	1.50206	3.01656	0.529973	0.466618
P28715	0.9427	DNA repair protein complementing XP-G cells	0	1	0.497939	1.50206	3.01656	0.529973	0.466618
P80723	0.9427	Brain acid soluble protein 1	0	1	0.497939	1.50206	3.01656	0.529973	0.466618
B3KWB5	0.9404	cDNA FLJ42722 fis, clone BRAMY4000277, highly similar to Alpha-1B-glycoprotein	0	1	0.497939	1.50206	3.01656	0.529973	0.466618
P04278	1	Sex hormone-binding globulin	6	15	0.587592	1.41241	2.40372	3.87754	0.0489361
E9PG06	0.9996	Fetuin-B	6	15	0.587592	1.41241	2.40372	3.87754	0.0489361
P22352	1	Glutathione peroxidase 3	11	26	0.601854	1.39815	2.32306	6.22904	0.0125672
D9YZU5	1	Hemoglobin, beta	8	19	0.603751	1.39625	2.31262	4.5447	0.0330208
A8K660	0.9498	Adiponectin	2	5	0.621783	1.37822	2.21656	1.17943	0.277471
P02775	1	C-X-C motif chemokine 7	11	24	0.635382	1.36462	2.14771	4.92522	0.0264674
P06702	0.9498	Protein S100-A9	11	24	0.635382	1.36462	2.14771	4.92522	0.0264674
A6NCP9	1	Retinol binding protein 4, plasma, isoform CRA-b	48	102	0.638812	1.36119	2.13081	20.2641	6.74562e-06
B9A064	0.9977	Immunoglobulin lambda-like polypeptide 5	13	28	0.639329	1.36067	2.12828	5.61945	0.0177622
A0M8Q6	1	Ig lambda-7 chain C region	31	64	0.652648	1.34735	2.06444	11.8929	0.000563469
P00915	1	Carbonic anhydrase 1	11	23	0.653587	1.34641	2.06004	4.31171	0.0378509
P01857	1	Ig gamma-1 chain C region	20	38	0.69123	1.30877	1.89339	5.74847	0.016503
E9PHK0	1	Tetranectin	19	36	0.692742	1.30726	1.88708	5.40192	0.0201146
P41222	1	Prostaglandin-H2 D-isomerase	8	15	0.704687	1.29531	1.83814	2.13556	0.143918
F5H8B0	0.9962	Uncharacterized protein	2	4	0.710923	1.28908	1.81325	0.5962	0.440032
P01620	0.9498	Ig kappa chain V-III region SIE	2	4	0.710923	1.28908	1.81325	0.5962	0.440032
P29622	1	Kallistatin	28	49	0.726988	1.27301	1.75108	5.91884	0.0149798
Q6EMK4	0.9964	Vasorin	5	9	0.729709	1.27029	1.74082	1.11512	0.290971
A6NIW5	0.9498	Peroxiredoxin 2, isoform CRA	5	9	0.729709	1.27029	1.74082	1.11512	0.290971
P22891	0.9999	Vitamin K-dependent protein Z	4	7	0.746396	1.2536	1.67954	0.784044	0.375907
B4DKJ3	0.9998	Cartilage oligomeric matrix protein	6	10	0.761	1.239	1.62812	0.985294	0.320895
E9PF24	1	Apolipoprotein L1	10	16	0.773981	1.22602	1.58404	1.3981	0.237042
C9JF17	1	Apolipoprotein D	37	58	0.777362	1.22264	1.5728	4.82261	0.0280887
Q15582	1	Transforming growth factor-beta-induced protein ig-h3	5	8	0.782015	1.21799	1.5575	0.673789	0.411734
P02747	1	Complement C1q subcomponent subunit C	7	11	0.785708	1.21429	1.54548	0.883519	0.34724
P10909	1	Clusterin	131	196	0.797882	1.20212	1.50664	13.5588	0.000231201
P25311	1	Zinc-alpha-2-glycoprotein	30	45	0.798716	1.20128	1.50402	3.11548	0.0775517
B1AHL2	1	Fibulin 1	12	18	0.802594	1.19741	1.49192	1.22186	0.268995
P02751	1	Fibronectin	179	262	0.808251	1.19175	1.47448	16.4327	5.04094e-05
P00746	1	Complement factor D	11	16	0.817561	1.18244	1.4463	0.941625	0.33186
O95445	1	Apolipoprotein M	9	13	0.82224	1.17776	1.43238	0.734068	0.391568
B4DPQ7	1	Vitamin K-dependent protein	9	13	0.82224	1.17776	1.43238	0.734068	0.391568
P07358	1	Complement component C8 beta chain	55	78	0.824386	1.17561	1.42605	4.17414	0.0410453
F5GXS5	0.9986	Apolipoprotein F	14	20	0.82467	1.17533	1.42521	1.08662	0.297222
O43866	1	CD5 antigen-like	12	17	0.829442	1.17056	1.41126	0.881094	0.347902
B1AP59	1	Carboxypeptidase N, polypeptide 1	12	17	0.829442	1.17056	1.41126	0.881094	0.347902
E7ES66	1	Platelet glycoprotein Ib alpha chain	2	3	0.829898	1.1701	1.40993	0.175177	0.675551
E7EVA3	1	Uncharacterized protein	201	265	0.85892	1.14108	1.32851	9.36985	0.00220584
P26927	1	Hepatocyte growth factor-like protein	20	26	0.868364	1.13164	1.30318	0.820531	0.365025
P02743	1	Serum amyloid P-component	44	57	0.868531	1.13147	1.30274	1.77627	0.182608
P43652	1	Afamin	94	121	0.870961	1.12904	1.29631	3.62341	0.056972
D6R934	1	Complement C1q subcomponent subunit B	73	94	0.870966	1.12903	1.2963	2.81799	0.0932133
MASP1	0.9999	Mannan-binding lectin serine protease 1	10	13	0.871094	1.12891	1.29596	0.401709	0.526208
B4E1I8	1	Leucine-rich alpha-2-glycoprotein	15	19	0.881752	1.11825	1.26821	0.492745	0.482705
Q08380	1	Galectin-3-binding protein	19	24	0.882379	1.11762	1.2666	0.612892	0.433701
P02647	1	Apolipoprotein A-I	805	1006	0.885005	1.11499	1.25987	24.125	9.02809e-07
P01834	1	Ig kappa chain C region	61	76	0.887259	1.11274	1.25413	1.7658	0.183903
P02649	1	Apolipoprotein E	66	82	0.888569	1.11143	1.25081	1.8624	0.172348
P08697	1	Alpha-2-antiplasmin	167	207	0.88927	1.11073	1.24904	4.62846	0.0314458
P08519	1	Apolipoprotein(a)	8	10	0.890855	1.10914	1.24503	0.227779	0.633176
P19652	1	Alpha-1-acid glycoprotein 2	106	131	0.890898	1.1091	1.24492	2.85153	0.0912869
P05154	1	Plasma serine protease inhibitor	21	26	0.891834	1.10817	1.24257	0.565216	0.452166
P06727	1	Apolipoprotein A-IV	237	292	0.892157	1.10784	1.24176	6.2041	0.0127455
Q96PD5	1	N-acetylmuramoyl-L-alanine amidase	70	86	0.894035	1.10597	1.23705	1.77421	0.182862
P05543	1	Thyroxine-binding globulin	22	27	0.895995	1.10401	1.23216	0.544259	0.460673
O75636	1	Ficolin-3	13	16	0.896044	1.10396	1.23203	0.326228	0.567889
P01011	1	Alpha-1-antichymotrypsin	224	272	0.899346	1.10065	1.22384	5.06663	0.0243908
E9PGU3	1	Insulin-like growth factor-binding protein complex acid labile subunit	42	51	0.900212	1.09979	1.2217	0.94179	0.331818
F1T092	1	Pigment epithelium-derived factor	42	51	0.900212	1.09979	1.2217	0.94179	0.331818
B0ZBE2	1	Angiotensinogen (Serpin peptidase inhibitor, clade A, member 8)	101	122	0.902182	1.09782	1.21685	2.15642	0.141976
P04196	1	Histidine-rich glycoprotein	159	191	0.904756	1.09524	1.21054	3.20326	0.0734917
P01042	1	Kininogen-1	22	26	0.914351	1.08565	1.18734	0.361475	0.547688
P02774	1	Vitamin D-binding protein	673	791	0.915362	1.08464	1.18493	10.5541	0.00115931
O00391	1	Sulfhydryl oxidase 1	12	14	0.921968	1.07803	1.16927	0.165275	0.684345
P07360	1	Complement component C8 gamma chain	31	36	0.922428	1.07757	1.16819	0.411393	0.521263
A6NHF2	1	Biotinidase	14	16	0.931504	1.0685	1.14707	0.14618	0.702213
P27169	1	Serum paraoxonase/arylesterase 1	46	51	0.944909	1.05509	1.11661	0.298868	0.584593
P02748	1	Complement component C9	88	97	0.947522	1.05248	1.11077	0.514678	0.473121
P00747	1	Plasminogen	490	538	0.949244	1.05076	1.10694	2.66349	0.102675
F5H5M6	1	Hyaluronan-binding protein 2	20	22	0.949467	1.05053	1.10645	0.110317	0.739784
P04114	1	Apolipoprotein B-100	1573	1689	0.960335	1.03967	1.08261	5.15715	0.0231508
P00748	1	Coagulation factor XII	55	59	0.961135	1.03886	1.08087	0.174486	0.676155
E7EQT9	1	C4b-binding protein beta chain	14	15	0.962682	1.03732	1.07753	0.041962	0.837692
P02671	1	Fibrinogen alpha chain	1265	1350	0.963392	1.03661	1.076	3.52162	0.0605733
D1MGQ2	1	Alpha-2 globin chain	18	19	0.96967	1.03033	1.06256	0.0351056	0.851375
E9KL36	1	Epididymis tissue sperm binding protein Li 4a	574	602	0.972095	1.02791	1.05741	0.920543	0.337333
P13671	1	Complement component C6	90	94	0.97428	1.02572	1.0528	0.122908	0.725902
P00736	1	Complement C1r subcomponent	145	151	0.975691	1.02431	1.04983	0.176257	0.67461
P02790	1	Hemopexin	833	862	0.978783	1.02122	1.04335	0.766773	0.381217
C9J9G1	1	Carboxypeptidase B2	30	31	0.979815	1.02018	1.0412	0.0253666	0.873457
P02679	1	Fibrinogen gamma chain	1509	1556	0.980551	1.01945	1.03967	1.16471	0.28049
P80108	1	Phosphatidylinositol-glycan-specific phospholipase D	37	38	0.982774	1.01723	1.03506	0.022646	0.880381
P08185	1	Corticosteroid-binding globulin	41	42	0.984022	1.01598	1.03247	0.0215344	0.883333
P02760	1	Protein AMBP	174	178	0.984559	1.01544	1.03137	0.0845236	0.771258
P04217	1	Alpha-1B-glycoprotein	441	451	0.984685	1.01532	1.03111	0.210342	0.6465
C9JV77	1	Alpha-2-HS-glycoprotein	606	618	0.986086	1.01391	1.02822	0.238167	0.625533
P07225	1	Vitamin K-dependent protein S	50	51	0.986114	1.01389	1.02816	0.019749	0.88824
P02675	1	Fibrinogen beta chain	2964	2985	0.992349	1.00765	1.01542	0.349736	0.554263
A3KPE2	1	Apolipoprotein C-III	63	63	0.99591	1.00409	1.00821	0.0021331	0.963162
E7EX03	1	Beta-Ala-His dipeptidase	12	12	0.996042	1.00396	1.00795	0.0003932	0.98418
P03951	1	Coagulation factor XI	12	12	0.996042	1.00396	1.00795	0.0003932	0.98418
P11021	1	78 kDa glucose-regulated protein	10	10	0.996073	1.00393	1.00788	0.000325077	0.985615
P00742	1	Coagulation factor X	5	5	0.996251	1.00375	1.00753	0.000155178	0.990061
E7EUT4	0.9999	Glyceraldehyde-3-phosphate dehydrogenase	5	5	0.996251	1.00375	1.00753	0.000155178	0.990061
Q9UHG3	0.9919	Prenylcysteine oxidase 1	5	5	0.996251	1.00375	1.00753	0.000155178	0.990061
P02745	1	Complement C1q subcomponent subunit A	4	4	0.996334	1.00367	1.00736	0.000121394	0.991209
P15144	1	Aminopeptidase N	3	3	0.996465	1.00354	1.0071	8.78051e-05	0.992524
E9PEE8	0.9617	Integrin beta	3	3	0.996465	1.00354	1.0071	8.78051e-05	0.992524
P11226	0.9953	Mannose-binding protein C	2	2	0.996699	1.0033	1.00662	5.46472e-05	0.994102
P10643	1	Complement component C7	159	158	0.999035	1.00096	1.00193	0.000297126	0.986247
P06396	1	Gelsolin	250	248	0.999894	1.00011	1.00021	5.6253e-06	0.998108
A6NBZ8	1	Uncharacterized protein	0	0	1	1	1	0	1
B4E1F0	1	Plasma protease C1 inhibitor	432	421	1.00876	0.991236	0.982625	0.0658573	0.797467
P09871	1	Complement C1s subcomponent	103	100	1.0106	0.989395	0.979013	0.0230354	0.879365
P00734	1	Prothrombin	635	608	1.01759	0.982413	0.965434	0.386344	0.534227
A2BHY4	1	Complement component C4B (Childo blood group)	963	921	1.01816	0.981837	0.964322	0.624389	0.429421
E7ETH0	1	Complement factor I	87	83	1.0193	0.980704	0.962139	0.0639293	0.80039
P01024	1	Complement C3	2744	2597	1.0234	0.976601	0.954272	2.93685	0.0865792
P02749	1	Beta-2-glycoprotein 1	595	560	1.02616	0.973838	0.949011	0.794458	0.372755
P51884	1	Lumican	30	28	1.02985	0.970148	0.942026	0.0527925	0.818273
P05546	1	Heparin cofactor 2	59	55	1.0307	0.969298	0.940426	0.108845	0.741463
B7Z549	1	Inter-alpha-trypsin inhibitor heavy chain H1	137	127	1.03363	0.966365	0.934919	0.301043	0.583229
P01008	1	Antithrombin-III	236	218	1.03545	0.964547	0.931521	0.574297	0.448556
P07357	1	Complement component C8 alpha chain	71	65	1.03971	0.960288	0.92361	0.216959	0.641367
P03952	1	Plasma kallikrein	123	110	1.05146	0.948536	0.90211	0.622437	0.430143
P08571	1	Monocyte differentiation antigen CD14	28	25	1.05153	0.948475	0.901999	0.143976	0.70436
F2RM36	1	Coagulation factor IX	25	22	1.05848	0.941516	0.889495	0.164894	0.68469
P01023	1	Alpha-2-macroglobulin	3041	2644	1.06572	0.934282	0.876669	24.6694	6.80572e-07
P14151	1	L-selectin	7	6	1.06764	0.932359	0.87329	0.0643299	0.799779
P04003	1	C4b-binding protein alpha chain	454	389	1.07292	0.92708	0.864071	4.50899	0.0337171
Q16610	1	Extracellular matrix protein 1	27	23	1.07442	0.92558	0.861469	0.283772	0.594239
C9JX84	1	Inter-alpha-trypsin inhibitor heavy chain H3	47	40	1.0755	0.924502	0.859603	0.503967	0.477762
P01031	1	Complement C5	88	74	1.08182	0.918176	0.84873	1.09663	0.295007
P00450	1	Ceruloplasmin	812	682	1.08287	0.917133	0.846949	10.3167	0.00131834
D9ZGG2	1	Vitronectin	202	167	1.09052	0.90948	0.833988	3.04722	0.0808756
D6RAR4	1	Hepatocyte growth factor activator	22	18	1.09359	0.906414	0.828845	0.360928	0.547992
P19823	1	Inter-alpha-trypsin inhibitor heavy chain H2	259	211	1.09784	0.902161	0.82176	4.53263	0.0332545
P08603	1	Complement factor H	641	515	1.10483	0.895169	0.810231	12.7853	0.000349363
P35542	1	Serum amyloid A-4 protein	33	26	1.11268	0.887325	0.79747	0.766099	0.381427
P02763	1	Alpha-1-acid glycoprotein 1	225	176	1.11784	0.882161	0.789166	5.61545	0.0178028
Q8WXH0	0.9848	Nesprin-2	4	3	1.12152	0.878482	0.783297	0.118794	0.730347
P01871	1	Ig mu chain C region	172	131	1.13083	0.869166	0.768606	5.23732	0.0221073
P05160	1	Coagulation factor XIII B chain	52	39	1.13731	0.862687	0.758531	1.74625	0.186349
O00187	1	Mannan-binding lectin serine protease 2	7	5	1.15018	0.849816	0.738852	0.295267	0.586865
Q5T4F6	0.9992	Cartilage acidic protein 1 (Fragment)	3	2	1.16346	0.836544	0.719016	0.161473	0.687804
P06276	1	Cholinesterase	13	9	1.17012	0.829878	0.709223	0.671074	0.412677
F5H080	1	Coagulation factor XIII A chain	13	9	1.17012	0.829878	0.709223	0.671074	0.412677
B7ZKJ8	1	ITIH4 protein	717	500	1.17417	0.825829	0.70333	37.2638	1.03181e-09
D6REX5	1	Selenoprotein P	6	4	1.17827	0.821729	0.697402	0.35252	0.55269
P22792	1	Carboxypeptidase N subunit 2	77	53	1.17926	0.820744	0.695984	4.24642	0.0393333
B2R4C5	1	Lysozyme C	9	6	1.18382	0.816175	0.689439	0.54544	0.460187
P54108	1	Cysteine-rich secretory protein 3	12	8	1.18673	0.813266	0.685298	0.738897	0.390015
P02652	1	Apolipoprotein A-II	45	30	1.19347	0.806532	0.675788	2.87205	0.0901299
P02655	1	Apolipoprotein C-II	27	17	1.21841	0.781588	0.641481	2.17083	0.14065
P01034	1	Cystatin-C	5	3	1.21886	0.781141	0.640879	0.435801	0.509156
P15924	1	Desmoplakin	5	3	1.21886	0.781141	0.640879	0.435801	0.509156
P27918	1	Properdin	15	9	1.23632	0.763685	0.61771	1.41362	0.234457
P55103	0.9498	Inhibin beta C chain	2	1	1.24742	0.752582	0.603311	0.247937	0.618532
Q9Y6R7	1	IgGFc-binding protein	24	14	1.25269	0.747312	0.596567	2.52487	0.112064
P33151	1	Cadherin-5	16	9	1.2656	0.734396	0.580273	1.8617	0.172429
P04180	1	Phosphatidylcholine-sterol acyltransferase	11	6	1.27426	0.725739	0.569537	1.37524	0.240914
P09172	1	Dopamine beta-hydroxylase	11	6	1.27426	0.725739	0.569537	1.37524	0.240914
B5MCV7	0.9996	Neural cell adhesion molecule 1	4	2	1.28268	0.71732	0.559235	0.568397	0.450897
B5A955	0.9989	Soluble CSF1R variant 1	6	3	1.29678	0.703221	0.542282	0.896408	0.343747
B5ME49	0.9998	Mucin-16	6	3	1.29678	0.703221	0.542282	0.896408	0.343747
E7EX60	1	Neuropilin-1	6	3	1.29678	0.703221	0.542282	0.896408	0.343747
A6XND1	1	Insulin-like growth factor binding protein 3 isoform b	12	6	1.31236	0.687641	0.523974	1.89011	0.16919
P12259	1	Coagulation factor V	18	9	1.31792	0.682078	0.517541	2.88745	0.089272
Q12805	1	EGF-containing fibulin-like extracellular matrix protein 1	13	6	1.34666	0.653345	0.485161	2.46011	0.116771
P18428	0.9959	Lipopolysaccharide-binding protein	7	3	1.36056	0.639436	0.469978	1.4661	0.225963
P23470	1	Receptor-type tyrosine-protein phosphatase gamma	5	2	1.37216	0.62784	0.457556	1.13748	0.286185
C9IZD4	1	Attractin	24	10	1.3967	0.603304	0.43195	5.67568	0.0172017
E9KL23	1	Epididymis secretory sperm binding protein Li 44a	3	1	1.39769	0.602314	0.430937	0.814403	0.366822
Q92954	1	Proteoglycan 4	15	5	1.47329	0.526714	0.357509	4.90721	0.0267449
Q02413	1	Desmoglein-1	10	3	1.49734	0.502656	0.335699	3.62844	0.0568001
C9JAF2	0.9498	Insulin-like growth factor II	1	0	1.5	0.5	0.333333	0.523248	0.469459
P00738	1	Haptoglobin	189	61	1.50693	0.493072	0.327203	67.7302	1e-21
E9PQD6	1	Serum amyloid A protein	22	6	1.54907	0.450929	0.291097	9.26158	0.00234011
P00739	1	Haptoglobin-related protein	54	14	1.57706	0.422939	0.268182	24.5016	7.4248e-07
Q08554	1	Desmocollin-1	2	0	1.66667	0.333333	0.2	1.45552	0.227645
P14625	0.9999	Endoplasmin	2	0	1.66667	0.333333	0.2	1.45552	0.227645
P55056	0.9985	Apolipoprotein C-IV	2	0	1.66667	0.333333	0.2	1.45552	0.227645
C9J3S5	0.9924	Dipeptidase 2	2	0	1.66667	0.333333	0.2	1.45552	0.227645
A8MX47	0.9894	Xaa-Pro dipeptidase	2	0	1.66667	0.333333	0.2	1.45552	0.227645
P01877	0.983	Ig alpha-2 chain C region	2	0	1.66667	0.333333	0.2	1.45552	0.227645
Q6WCQ1	0.9755	Myosin phosphatase Rho-interacting protein	2	0	1.66667	0.333333	0.2	1.45552	0.227645
Q9C026	0.9641	E3 ubiquitin-protein ligase TRIM9	2	0	1.66667	0.333333	0.2	1.45552	0.227645
F5GZA2	0.9299	Collagen alpha-1(XVIII) chain	2	0	1.66667	0.333333	0.2	1.45552	0.227645
P14923	0.9999	Junction plakoglobin	2	0	1.66667	0.333333	0.2	1.45552	0.227645
P18065	0.9996	Insulin-like growth factor-binding protein 2	2	0	1.66667	0.333333	0.2	1.45552	0.227645
F5GZS6	0.9989	Cell-surface antigen heavy chain	2	0	1.66667	0.333333	0.2	1.45552	0.227645
P01617	0.9881	Ig kappa chain V-II region TEW	2	0	1.66667	0.333333	0.2	1.45552	0.227645
D3YTG3	0.9865	Target of Nesh-SH3	2	0	1.66667	0.333333	0.2	1.45552	0.227645
P54289	0.9802	Voltage-dependent calcium channel subunit alpha-2/delta-1	2	0	1.66667	0.333333	0.2	1.45552	0.227645
P85037	0.9192	Forkhead box protein K1	2	0	1.66667	0.333333	0.2	1.45552	0.227645
P24592	0.9996	Insulin-like growth factor-binding protein 6	3	0	1.75	0.25	0.142857	2.53102	0.111628
Q9ULI3	0.9992	Protein HEG homolog 1	3	0	1.75	0.25	0.142857	2.53102	0.111628
B7WP84	0.9873	Plexin domain-containing protein 2	3	0	1.75	0.25	0.142857	2.53102	0.111628
Q14126	0.9869	Desmoglein-2	3	0	1.75	0.25	0.142857	2.53102	0.111628
C4B7M2	0.9819	Spatacsin	3	0	1.75	0.25	0.142857	2.53102	0.111628
Q8TD84	0.9806	Down syndrome cell adhesion molecule-like protein 1	3	0	1.75	0.25	0.142857	2.53102	0.111628
B2RTQ9	0.9804	Fanconi anemia group M protein	3	0	1.75	0.25	0.142857	2.53102	0.111628
Q6IMJ5	0.9725	Noelin	3	0	1.75	0.25	0.142857	2.53102	0.111628
Q6UXB8	0.9585	Peptidase inhibitor 16	3	0	1.75	0.25	0.142857	2.53102	0.111628
B7ZKT6	0.9517	Son of sevenless homolog 2	3	0	1.75	0.25	0.142857	2.53102	0.111628
Q9NR48	0.951	Probable histone-lysine N-methyltransferase ASH1L	3	0	1.75	0.25	0.142857	2.53102	0.111628
E7DVW5	0.9498	Fatty acid binding protein 5 (Psoriasis-associated)	3	0	1.75	0.25	0.142857	2.53102	0.111628
P01717	0.9498	Ig lambda chain V-IV region Hil	3	0	1.75	0.25	0.142857	2.53102	0.111628
Q9P2P6	0.9414	StAR-related lipid transfer protein 9	3	0	1.75	0.25	0.142857	2.53102	0.111628
Q9C0G0	0.9209	Zinc finger protein 407	3	0	1.75	0.25	0.142857	2.53102	0.111628
A8MT30	0.9999	Collagen alpha-3(VI) chain	3	0	1.75	0.25	0.142857	2.53102	0.111628
O43707	0.9996	Alpha-actinin-4	3	0	1.75	0.25	0.142857	2.53102	0.111628
B4DTU0	0.9893	CD166 antigen (Activated leukocyte cell adhesion molecule)	3	0	1.75	0.25	0.142857	2.53102	0.111628
E7EVC7	0.9869	Autophagy-related protein 16-1	3	0	1.75	0.25	0.142857	2.53102	0.111628
P01625	0.9765	Ig kappa chain V-IV region Len	3	0	1.75	0.25	0.142857	2.53102	0.111628
E9PDD1	0.9701	Vascular cell adhesion protein 1	3	0	1.75	0.25	0.142857	2.53102	0.111628
A4D2D3	0.9644	F-box protein 24	3	0	1.75	0.25	0.142857	2.53102	0.111628
Q3L8U1	0.9619	Chromodomain-helicase-DNA-binding protein 9	3	0	1.75	0.25	0.142857	2.53102	0.111628
Q12913	0.9533	Receptor-type tyrosine-protein phosphatase eta	3	0	1.75	0.25	0.142857	2.53102	0.111628
C9JRI6	0.9418	Cadherin-13	3	0	1.75	0.25	0.142857	2.53102	0.111628
Q8TD57	0.9018	Dynein heavy chain 3, axonemal	3	0	1.75	0.25	0.142857	2.53102	0.111628
D6RD17	0.9993	Immunoglobulin J chain	4	0	1.8	0.2	0.111111	3.68064	0.0550476
Q8TE73	0.9993	Dynein heavy chain 5, axonemal	4	0	1.8	0.2	0.111111	3.68064	0.0550476
Q13201	0.993	Multimerin-1	4	0	1.8	0.2	0.111111	3.68064	0.0550476
F5GZL7	0.9933	Microtubule-actin cross-linking factor 1, isoforms 1/2/3/5	4	0	1.8	0.2	0.111111	3.68064	0.0550476
P05556	0.9922	Integrin beta-1	4	0	1.8	0.2	0.111111	3.68064	0.0550476
Q86UB9	0.9917	Transmembrane protein 135	4	0	1.8	0.2	0.111111	3.68064	0.0550476
C9J7J7	1	Complement factor H-related protein 4	4	0	1.8	0.2	0.111111	3.68064	0.0550476
B4E2Z0	1	SPARC-like protein 1	5	0	1.83333	0.166667	0.0909091	4.87573	0.0272368
P04275	1	von Willebrand factor	6	0	1.85714	0.142857	0.0769231	6.1016	0.013506
B0UYX3	1	Tenascin XB	6	0	1.85714	0.142857	0.0769231	6.1016	0.013506
P20742	1	Pregnancy zone protein	378	15	1.92071	0.0792856	0.0412792	414.887	1e-21
